# Supplementary material for: {μ-trans-N,N′-Bis[2-(2-hydroxy­ethyl­amino)eth­yl]oxamidato(2−)}bis­[picrato­nickel(II)]
Source: Acta Crystallogr Sect E Struct Rep Online. 2009 Dec 16;66(Pt 1):m71. doi: 10.1107/S1600536809052933 (PMC2980076; doi:10.1107/S1600536809052933)
Supplement: Supplementary file 1 [file e-66-00m71-sup1.cif]

##############################################################################
###                                                                        ###
###        Electronic paper (Acta Crystallographica Section E)             ###
###                                                                        ###
##############################################################################
#                                                                            #
# This CIF contains the data in a paper accepted for publication in Acta     #
# Crystallographica Section E. It conforms to the requirements of Notes      #
# for Authors for Section E, and has been peer reviewed under the auspices   #
# of the IUCr Commission on Journals.                                        #
#                                                                            #
# Full details of the Crystallographic Information File format               #
# are given in the paper "The Crystallographic Information File (CIF):       #
# a New Standard Archive File for Crystallography" by S. R. Hall, F. H.      #
# Allen and I. D. Brown [Acta Cryst. (1991), A47, 655-685].                  #
#                                                                            #
# The current version of the core CIF dictionary is obtainable from          #
# ftp://ftp.iucr.org/pub/cif_core.dic. The current version number is 2.4.    #
#                                                                            #
# Software is freely available for graphical display of the structure(s) in  #
# this CIF.  For information consult the CIF home page http://www.iucr.org/  #
# cif/home.html                                                              #
#                                                                            #
# This file may be used for bona fide research purposes within the           #
# scientific community so long as proper attribution is given to the journal # 
# article from which it was obtained.                                        #
#                                                                            #
##############################################################################
                                             
data_I
_audit_creation_method     SHELXL-97
_chemical_name_systematic
;
{\m-<i>trans</i>-<i>N</i>,<i>N</i>'-Bis[2-(2-
hydroxyethylamino)ethyl]oxamidato(2-)}bis[picratonickel(II)]
;
_chemical_name_common     ?
_chemical_formula_moiety     'C22 H24 N10 Ni2 O18'
_chemical_formula_sum     'C22 H24 N10 Ni2 O18'
_chemical_formula_iupac     '[Ni2 (C6 H2 N3 O7)2 (C10 H20 N4 O4)]'
_chemical_formula_weight     833.93
_chemical_melting_point     ?
_symmetry_cell_setting     Triclinic
_symmetry_space_group_name_H-M     'P -1'
_symmetry_space_group_name_Hall     '-P 1'
loop_
    _symmetry_equiv_pos_as_xyz
    'x, y, z'
    '-x, -y, -z'
_cell_length_a     7.7893(16)
_cell_length_b     8.1405(16)
_cell_length_c     12.417(3)
_cell_angle_alpha     98.00(3)
_cell_angle_beta     99.00(3)
_cell_angle_gamma     94.36(3)
_cell_volume     766.2(3)
_cell_formula_units_Z     1
_cell_measurement_reflns_used     1927
_cell_measurement_theta_min     2.540
_cell_measurement_theta_max     26.299
_cell_measurement_temperature     298(2)
_exptl_crystal_description     block
_exptl_crystal_colour     green
_exptl_crystal_size_max     0.19
_exptl_crystal_size_mid     0.14
_exptl_crystal_size_min     0.10
_exptl_crystal_density_diffrn     1.807
_exptl_crystal_density_meas     ?
_exptl_crystal_density_method     'not measured'
_exptl_crystal_F_000     426
_exptl_absorpt_coefficient_mu     1.330
_exptl_absorpt_correction_type     multi-scan
_exptl_absorpt_process_details     '(SADABS; Sheldrick, 1996)'
_exptl_absorpt_correction_T_min     0.7862
_exptl_absorpt_correction_T_max     0.8785
_exptl_special_details
;
a DELU restraint was applied for Ni1 O2 with s.u. 0.002.
;
_diffrn_ambient_temperature     298(2)
_diffrn_radiation_type     MoK\a
_diffrn_radiation_wavelength     0.71073
_diffrn_radiation_source     'fine-focus sealed tube'
_diffrn_radiation_monochromator     graphite
_diffrn_measurement_device_type     'Bruker SMART CCD'
_diffrn_measurement_method     '\f and \w scans'
_diffrn_detector_area_resol_mean     ?
_diffrn_reflns_number     4040
_diffrn_reflns_av_R_equivalents     0.0148
_diffrn_reflns_av_sigmaI/netI     0.0326
_diffrn_reflns_theta_min     1.68
_diffrn_reflns_theta_max     25.24
_diffrn_reflns_theta_full     25.24
_diffrn_measured_fraction_theta_max     0.976
_diffrn_measured_fraction_theta_full     0.976
_diffrn_reflns_limit_h_min     -9
_diffrn_reflns_limit_h_max     9
_diffrn_reflns_limit_k_min     -9
_diffrn_reflns_limit_k_max     7
_diffrn_reflns_limit_l_min     -14
_diffrn_reflns_limit_l_max     13
_diffrn_standards_number     0
_diffrn_standards_interval_count     ?
_diffrn_standards_interval_time     ?
_diffrn_standards_decay_%     ?
_refine_special_details
;
 Refinement of F^2^ against ALL reflections.  The weighted R-factor wR and
 goodness of fit S are based on F^2^, conventional R-factors R are based
 on F, with F set to zero for negative F^2^. The threshold expression of
 F^2^ > 2sigma(F^2^) is used only for calculating R-factors(gt) etc. and is
 not relevant to the choice of reflections for refinement.  R-factors based
 on F^2^ are statistically about twice as large as those based on F, and R-
 factors based on ALL data will be even larger.
;
_reflns_number_total     2703
_reflns_number_gt     2233
_reflns_threshold_expression     I>2sigma(I)
_refine_ls_structure_factor_coef     Fsqd
_refine_ls_matrix_type     full
_refine_ls_R_factor_all     0.0460
_refine_ls_R_factor_gt     0.0348
_refine_ls_wR_factor_gt     0.0822
_refine_ls_wR_factor_ref     0.0868
_refine_ls_goodness_of_fit_ref     1.226
_refine_ls_restrained_S_all     1.239
_refine_ls_number_reflns     2703
_refine_ls_number_parameters     235
_refine_ls_number_restraints     1
_refine_ls_hydrogen_treatment     constr
_refine_ls_weighting_scheme     calc
_refine_ls_weighting_details
              'w=1/[\s^2^(Fo^2^)+(0.0205P)^2^+0.7682P] where P=(Fo^2^+2Fc^2^)/3'
_atom_sites_solution_hydrogens     geom
_atom_sites_solution_primary     direct
_atom_sites_solution_secondary     difmap
_refine_ls_shift/su_max     0.001
_refine_ls_shift/su_mean     0.000
_refine_diff_density_max     0.385
_refine_diff_density_min     -0.302
_refine_ls_extinction_method     none
_refine_ls_extinction_coef     ?
loop_
    _atom_type_symbol
    _atom_type_description
    _atom_type_scat_dispersion_real
    _atom_type_scat_dispersion_imag
    _atom_type_scat_source
    'C' 'C' 0.0033 0.0016
                         'International Tables Vol C Tables 4.2.6.8 and 6.1.1.4'
    'H' 'H' 0.0000 0.0000
                         'International Tables Vol C Tables 4.2.6.8 and 6.1.1.4'
    'N' 'N' 0.0061 0.0033
                         'International Tables Vol C Tables 4.2.6.8 and 6.1.1.4'
    'O' 'O' 0.0106 0.0060
                         'International Tables Vol C Tables 4.2.6.8 and 6.1.1.4'
    'Ni' 'Ni' 0.3393 1.1124
                         'International Tables Vol C Tables 4.2.6.8 and 6.1.1.4'
_computing_data_collection     'SMART (Bruker, 1998)'
_computing_cell_refinement     'SAINT (Bruker, 1998)'
_computing_data_reduction     'SAINT (Bruker, 1998)'
_computing_structure_solution     'SHELXS97 (Sheldrick, 2008)'
_computing_structure_refinement     'SHELXL97 (Sheldrick, 2008)'
_computing_molecular_graphics     'SHELXTL (Sheldrick, 2008)'
_computing_publication_material
                            'SHELXL97 (Sheldrick, 2008) and PLATON (Spek, 2009)'
loop_
    _atom_site_type_symbol
    _atom_site_label
    _atom_site_fract_x
    _atom_site_fract_y
    _atom_site_fract_z
    _atom_site_U_iso_or_equiv
    _atom_site_adp_type
    _atom_site_calc_flag
    _atom_site_refinement_flags
    _atom_site_occupancy
    _atom_site_disorder_assembly
    _atom_site_disorder_group
    C C1 0.0883(4) 0.5501(4) 0.5131(3) 0.0339(8) Uani d . 1 . .
    C C2 0.3717(5) 0.5619(5) 0.6319(3) 0.0446(9) Uani d . 1 . .
    H H2A 0.3764 0.6824 0.6485 0.054 Uiso calc R 1 . .
    H H2B 0.4516 0.5339 0.5811 0.054 Uiso calc R 1 . .
    C C3 0.4200(5) 0.4875(5) 0.7369(3) 0.0471(10) Uani d . 1 . .
    H H3A 0.5460 0.4988 0.7586 0.057 Uiso calc R 1 . .
    H H3B 0.3704 0.5470 0.7960 0.057 Uiso calc R 1 . .
    C C4 0.4620(5) 0.2008(5) 0.6579(4) 0.0553(11) Uani d . 1 . .
    H H4A 0.5691 0.1901 0.7069 0.066 Uiso calc R 1 . .
    H H4B 0.4930 0.2524 0.5968 0.066 Uiso calc R 1 . .
    C C5 0.3688(6) 0.0319(5) 0.6149(4) 0.0609(12) Uani d . 1 . .
    H H5A 0.4466 -0.0410 0.5831 0.073 Uiso calc R 1 . .
    H H5B 0.3266 -0.0170 0.6740 0.073 Uiso calc R 1 . .
    C C6 -0.0763(4) 0.1046(4) 0.7864(3) 0.0334(8) Uani d . 1 . .
    C C7 -0.1144(5) 0.2293(4) 0.8705(3) 0.0375(8) Uani d . 1 . .
    C C8 -0.1927(5) 0.1921(5) 0.9576(3) 0.0418(9) Uani d . 1 . .
    H H8 -0.2158 0.2773 1.0098 0.050 Uiso calc R 1 . .
    C C9 -0.2359(5) 0.0297(5) 0.9669(3) 0.0412(9) Uani d . 1 . .
    C C10 -0.2086(5) -0.0995(5) 0.8879(3) 0.0415(9) Uani d . 1 . .
    H H10 -0.2417 -0.2098 0.8935 0.050 Uiso calc R 1 . .
    C C11 -0.1322(5) -0.0607(4) 0.8020(3) 0.0361(8) Uani d . 1 . .
    N N1 0.1953(4) 0.4904(4) 0.5843(2) 0.0369(7) Uani d . 1 . .
    N N2 0.3526(4) 0.3088(4) 0.7183(2) 0.0415(7) Uani d . 1 . .
    H H2C 0.3490 0.2754 0.7849 0.050 Uiso calc R 1 . .
    N N3 -0.0728(5) 0.4047(4) 0.8665(3) 0.0477(8) Uani d . 1 . .
    N N4 -0.3140(4) -0.0112(6) 1.0595(3) 0.0551(9) Uani d . 1 . .
    N N5 -0.1030(5) -0.1992(4) 0.7211(3) 0.0502(8) Uani d . 1 . .
    O O1 -0.1140(3) 0.3225(3) 0.5345(2) 0.0428(6) Uani d . 1 . .
    O O2 0.2266(4) 0.0540(4) 0.5331(2) 0.0666(8) Uani d U 1 . .
    H H2 0.1526 -0.0338 0.5205 0.080 Uiso d R 1 . .
    O O3 -0.0095(3) 0.1265(3) 0.70232(19) 0.0436(6) Uani d . 1 . .
    O O4 0.0475(5) 0.4475(4) 0.8204(3) 0.0690(9) Uani d . 1 . .
    O O5 -0.1590(4) 0.5052(4) 0.9118(3) 0.0659(9) Uani d . 1 . .
    O O6 -0.3605(5) 0.1016(5) 1.1207(3) 0.0776(10) Uani d . 1 . .
    O O7 -0.3329(4) -0.1582(5) 1.0716(3) 0.0751(10) Uani d . 1 . .
    O O8 -0.2239(5) -0.3026(4) 0.6812(3) 0.0860(11) Uani d . 1 . .
    O O9 0.0423(5) -0.2056(4) 0.6993(3) 0.0839(11) Uani d . 1 . .
    Ni Ni1 0.10416(6) 0.29778(6) 0.63579(4) 0.03242(15) Uani d U 1 . .
loop_
    _atom_site_aniso_label
    _atom_site_aniso_U_11
    _atom_site_aniso_U_22
    _atom_site_aniso_U_33
    _atom_site_aniso_U_12
    _atom_site_aniso_U_13
    _atom_site_aniso_U_23
    C1 0.042(2) 0.0292(18) 0.0307(18) 0.0014(15) 0.0064(15) 0.0059(14)
    C2 0.044(2) 0.040(2) 0.049(2) -0.0028(18) 0.0027(18) 0.0139(18)
    C3 0.050(2) 0.042(2) 0.044(2) -0.0062(18) -0.0010(18) 0.0075(18)
    C4 0.047(2) 0.053(3) 0.066(3) 0.008(2) 0.007(2) 0.013(2)
    C5 0.075(3) 0.045(3) 0.069(3) 0.011(2) 0.025(3) 0.014(2)
    C6 0.0320(18) 0.0347(19) 0.0329(19) 0.0005(15) 0.0000(15) 0.0111(15)
    C7 0.042(2) 0.033(2) 0.0366(19) 0.0030(16) 0.0029(16) 0.0090(16)
    C8 0.039(2) 0.051(2) 0.034(2) 0.0085(18) 0.0046(16) 0.0037(17)
    C9 0.037(2) 0.057(3) 0.0332(19) 0.0033(18) 0.0075(16) 0.0150(18)
    C10 0.039(2) 0.043(2) 0.043(2) -0.0024(17) 0.0038(17) 0.0175(18)
    C11 0.038(2) 0.037(2) 0.0332(19) 0.0017(16) 0.0066(15) 0.0068(15)
    N1 0.0415(17) 0.0315(16) 0.0375(16) -0.0006(13) 0.0038(14) 0.0102(13)
    N2 0.0489(19) 0.0416(18) 0.0341(16) 0.0012(15) 0.0034(14) 0.0122(14)
    N3 0.063(2) 0.0400(19) 0.0382(18) 0.0034(17) 0.0061(17) 0.0048(15)
    N4 0.047(2) 0.083(3) 0.0378(19) -0.001(2) 0.0070(16) 0.020(2)
    N5 0.065(2) 0.0384(19) 0.050(2) -0.0060(18) 0.0203(18) 0.0107(16)
    O1 0.0475(15) 0.0405(15) 0.0396(14) -0.0067(12) 0.0017(12) 0.0162(11)
    O2 0.075(2) 0.0558(18) 0.064(2) -0.0065(15) 0.0163(17) -0.0078(15)
    O3 0.0592(17) 0.0378(15) 0.0348(14) -0.0045(12) 0.0134(12) 0.0086(11)
    O4 0.101(3) 0.0412(17) 0.067(2) -0.0132(17) 0.0391(19) 0.0013(15)
    O5 0.081(2) 0.0470(18) 0.071(2) 0.0230(17) 0.0149(18) 0.0048(15)
    O6 0.080(2) 0.108(3) 0.0499(19) 0.004(2) 0.0307(18) 0.0088(19)
    O7 0.083(2) 0.091(3) 0.063(2) 0.001(2) 0.0255(18) 0.0423(19)
    O8 0.097(3) 0.068(2) 0.079(2) -0.030(2) 0.018(2) -0.0194(19)
    O9 0.085(3) 0.054(2) 0.122(3) 0.0086(18) 0.060(2) -0.0012(19)
    Ni1 0.0384(3) 0.0306(2) 0.0281(2) -0.00288(18) 0.00314(18) 0.01040(17)
_geom_special_details
;
 All esds (except the esd in the dihedral angle between two l.s. planes)
 are estimated using the full covariance matrix.  The cell esds are taken
 into account individually in the estimation of esds in distances, angles
 and torsion angles; correlations between esds in cell parameters are only
 used when they are defined by crystal symmetry.  An approximate (isotropic)
 treatment of cell esds is used for estimating esds involving l.s. planes.
;
loop_
    _geom_bond_atom_site_label_1
    _geom_bond_atom_site_label_2
    _geom_bond_site_symmetry_2
    _geom_bond_distance
    _geom_bond_publ_flag
    C1 O1 2_566 1.282(4) ?
    C1 N1 . 1.289(4) ?
    C1 C1 2_566 1.510(7) ?
    C2 N1 . 1.451(5) ?
    C2 C3 . 1.520(5) ?
    C2 H2A . 0.9700 ?
    C2 H2B . 0.9700 ?
    C3 N2 . 1.482(5) ?
    C3 H3A . 0.9700 ?
    C3 H3B . 0.9700 ?
    C4 N2 . 1.479(5) ?
    C4 C5 . 1.492(6) ?
    C4 H4A . 0.9700 ?
    C4 H4B . 0.9700 ?
    C5 O2 . 1.421(5) ?
    C5 H5A . 0.9700 ?
    C5 H5B . 0.9700 ?
    C6 O3 . 1.266(4) ?
    C6 C11 . 1.431(5) ?
    C6 C7 . 1.433(5) ?
    C7 C8 . 1.380(5) ?
    C7 N3 . 1.450(5) ?
    C8 C9 . 1.364(5) ?
    C8 H8 . 0.9300 ?
    C9 C10 . 1.387(5) ?
    C9 N4 . 1.449(5) ?
    C10 C11 . 1.363(5) ?
    C10 H10 . 0.9300 ?
    C11 N5 . 1.458(5) ?
    N1 Ni1 . 1.903(3) y
    N2 Ni1 . 2.032(3) y
    N2 H2C . 0.9100 ?
    N3 O4 . 1.225(4) ?
    N3 O5 . 1.229(4) ?
    N4 O6 . 1.223(5) ?
    N4 O7 . 1.227(5) ?
    N5 O9 . 1.208(4) ?
    N5 O8 . 1.208(4) ?
    O1 C1 2_566 1.282(4) ?
    O1 Ni1 . 1.991(3) y
    O2 Ni1 . 2.537(3) y
    O2 H2 . 0.8634 ?
    O3 Ni1 . 1.942(2) y
    O4 Ni1 . 2.561(3) y
loop_
    _geom_angle_atom_site_label_1
    _geom_angle_atom_site_label_2
    _geom_angle_atom_site_label_3
    _geom_angle_site_symmetry_1
    _geom_angle_site_symmetry_3
    _geom_angle
    _geom_angle_publ_flag
    O1 C1 N1 2_566 . 128.9(3) ?
    O1 C1 C1 2_566 2_566 119.2(4) ?
    N1 C1 C1 . 2_566 111.9(4) ?
    N1 C2 C3 . . 106.0(3) ?
    N1 C2 H2A . . 110.5 ?
    C3 C2 H2A . . 110.5 ?
    N1 C2 H2B . . 110.5 ?
    C3 C2 H2B . . 110.5 ?
    H2A C2 H2B . . 108.7 ?
    N2 C3 C2 . . 109.9(3) ?
    N2 C3 H3A . . 109.7 ?
    C2 C3 H3A . . 109.7 ?
    N2 C3 H3B . . 109.7 ?
    C2 C3 H3B . . 109.7 ?
    H3A C3 H3B . . 108.2 ?
    N2 C4 C5 . . 111.5(3) ?
    N2 C4 H4A . . 109.3 ?
    C5 C4 H4A . . 109.3 ?
    N2 C4 H4B . . 109.3 ?
    C5 C4 H4B . . 109.3 ?
    H4A C4 H4B . . 108.0 ?
    O2 C5 C4 . . 106.6(4) ?
    O2 C5 H5A . . 110.4 ?
    C4 C5 H5A . . 110.4 ?
    O2 C5 H5B . . 110.4 ?
    C4 C5 H5B . . 110.4 ?
    H5A C5 H5B . . 108.6 ?
    O3 C6 C11 . . 119.7(3) ?
    O3 C6 C7 . . 127.8(3) ?
    C11 C6 C7 . . 112.5(3) ?
    C8 C7 C6 . . 123.2(3) ?
    C8 C7 N3 . . 116.3(3) ?
    C6 C7 N3 . . 120.5(3) ?
    C9 C8 C7 . . 119.7(4) ?
    C9 C8 H8 . . 120.1 ?
    C7 C8 H8 . . 120.1 ?
    C8 C9 C10 . . 121.2(3) ?
    C8 C9 N4 . . 120.3(4) ?
    C10 C9 N4 . . 118.5(4) ?
    C11 C10 C9 . . 118.3(3) ?
    C11 C10 H10 . . 120.8 ?
    C9 C10 H10 . . 120.8 ?
    C10 C11 C6 . . 125.0(3) ?
    C10 C11 N5 . . 117.1(3) ?
    C6 C11 N5 . . 117.9(3) ?
    C1 N1 C2 . . 126.0(3) ?
    C1 N1 Ni1 . . 115.6(2) ?
    C2 N1 Ni1 . . 118.3(2) ?
    C4 N2 C3 . . 112.9(3) ?
    C4 N2 Ni1 . . 112.5(2) ?
    C3 N2 Ni1 . . 105.4(2) ?
    C4 N2 H2C . . 108.6 ?
    C3 N2 H2C . . 108.6 ?
    Ni1 N2 H2C . . 108.6 ?
    O4 N3 O5 . . 122.6(4) ?
    O4 N3 C7 . . 119.3(3) ?
    O5 N3 C7 . . 118.0(3) ?
    O6 N4 O7 . . 123.2(4) ?
    O6 N4 C9 . . 118.6(4) ?
    O7 N4 C9 . . 118.2(4) ?
    O9 N5 O8 . . 123.6(4) ?
    O9 N5 C11 . . 117.9(3) ?
    O8 N5 C11 . . 118.5(4) ?
    C1 O1 Ni1 2_566 . 108.8(2) ?
    C5 O2 Ni1 . . 99.8(2) ?
    C5 O2 H2 . . 109.0 ?
    Ni1 O2 H2 . . 110.6 ?
    C6 O3 Ni1 . . 142.1(2) ?
    N3 O4 Ni1 . . 124.3(2) ?
    N1 Ni1 O3 . . 170.56(12) ?
    N1 Ni1 O1 . . 84.45(11) ?
    O3 Ni1 O1 . . 93.01(11) ?
    N1 Ni1 N2 . . 82.75(12) ?
    O3 Ni1 N2 . . 100.22(12) ?
    O1 Ni1 N2 . . 166.66(11) ?
    N1 Ni1 O2 . . 105.46(11) ?
    O3 Ni1 O2 . . 83.96(11) ?
    O1 Ni1 O2 . . 103.16(11) ?
    N2 Ni1 O2 . . 76.77(12) ?
    N1 Ni1 O4 . . 96.75(11) ?
    O3 Ni1 O4 . . 74.84(10) ?
    O1 Ni1 O4 . . 101.91(12) ?
    N2 Ni1 O4 . . 83.37(12) ?
    O2 Ni1 O4 . . 147.80(11) ?
loop_
    _geom_torsion_atom_site_label_1
    _geom_torsion_atom_site_label_2
    _geom_torsion_atom_site_label_3
    _geom_torsion_atom_site_label_4
    _geom_torsion_site_symmetry_1
    _geom_torsion_site_symmetry_2
    _geom_torsion_site_symmetry_3
    _geom_torsion_site_symmetry_4
    _geom_torsion
    _geom_torsion_publ_flag
    N1 C2 C3 N2 . . . . 39.7(4) ?
    N2 C4 C5 O2 . . . . 66.6(4) ?
    O3 C6 C7 C8 . . . . 178.0(3) ?
    C11 C6 C7 C8 . . . . 1.4(5) ?
    O3 C6 C7 N3 . . . . -1.3(6) ?
    C11 C6 C7 N3 . . . . -177.9(3) ?
    C6 C7 C8 C9 . . . . 0.6(5) ?
    N3 C7 C8 C9 . . . . 179.9(3) ?
    C7 C8 C9 C10 . . . . -2.4(5) ?
    C7 C8 C9 N4 . . . . 178.4(3) ?
    C8 C9 C10 C11 . . . . 2.0(5) ?
    N4 C9 C10 C11 . . . . -178.8(3) ?
    C9 C10 C11 C6 . . . . 0.2(6) ?
    C9 C10 C11 N5 . . . . 179.2(3) ?
    O3 C6 C11 C10 . . . . -178.8(3) ?
    C7 C6 C11 C10 . . . . -1.8(5) ?
    O3 C6 C11 N5 . . . . 2.3(5) ?
    C7 C6 C11 N5 . . . . 179.2(3) ?
    O1 C1 N1 C2 2_566 . . . 3.4(6) ?
    C1 C1 N1 C2 2_566 . . . -176.4(3) ?
    O1 C1 N1 Ni1 2_566 . . . 179.7(3) ?
    C1 C1 N1 Ni1 2_566 . . . -0.1(5) ?
    C3 C2 N1 C1 . . . . 160.4(3) ?
    C3 C2 N1 Ni1 . . . . -15.9(4) ?
    C5 C4 N2 C3 . . . . -165.1(3) ?
    C5 C4 N2 Ni1 . . . . -46.0(4) ?
    C2 C3 N2 C4 . . . . 78.4(4) ?
    C2 C3 N2 Ni1 . . . . -44.8(4) ?
    C8 C7 N3 O4 . . . . 153.4(4) ?
    C6 C7 N3 O4 . . . . -27.3(5) ?
    C8 C7 N3 O5 . . . . -25.4(5) ?
    C6 C7 N3 O5 . . . . 154.0(3) ?
    C8 C9 N4 O6 . . . . 9.2(5) ?
    C10 C9 N4 O6 . . . . -170.0(4) ?
    C8 C9 N4 O7 . . . . -172.0(4) ?
    C10 C9 N4 O7 . . . . 8.8(5) ?
    C10 C11 N5 O9 . . . . -127.5(4) ?
    C6 C11 N5 O9 . . . . 51.5(5) ?
    C10 C11 N5 O8 . . . . 51.1(5) ?
    C6 C11 N5 O8 . . . . -129.9(4) ?
    C4 C5 O2 Ni1 . . . . -47.1(3) ?
    C11 C6 O3 Ni1 . . . . -173.9(3) ?
    C7 C6 O3 Ni1 . . . . 9.7(6) ?
    O5 N3 O4 Ni1 . . . . -138.5(3) ?
    C7 N3 O4 Ni1 . . . . 42.8(5) ?
    C1 N1 Ni1 O3 . . . . -74.6(8) ?
    C2 N1 Ni1 O3 . . . . 102.0(7) ?
    C1 N1 Ni1 O1 . . . . 0.2(3) ?
    C2 N1 Ni1 O1 . . . . 176.8(3) ?
    C1 N1 Ni1 N2 . . . . 176.4(3) ?
    C2 N1 Ni1 N2 . . . . -7.0(3) ?
    C1 N1 Ni1 O2 . . . . 102.3(3) ?
    C2 N1 Ni1 O2 . . . . -81.1(3) ?
    C1 N1 Ni1 O4 . . . . -101.2(3) ?
    C2 N1 Ni1 O4 . . . . 75.4(3) ?
    C6 O3 Ni1 N1 . . . . -25.6(10) ?
    C6 O3 Ni1 O1 . . . . -99.7(4) ?
    C6 O3 Ni1 N2 . . . . 82.1(4) ?
    C6 O3 Ni1 O2 . . . . 157.4(4) ?
    C6 O3 Ni1 O4 . . . . 1.9(4) ?
    C1 O1 Ni1 N1 2_566 . . . -0.3(2) ?
    C1 O1 Ni1 O3 2_566 . . . 170.6(2) ?
    C1 O1 Ni1 N2 2_566 . . . -16.7(6) ?
    C1 O1 Ni1 O2 2_566 . . . -104.9(2) ?
    C1 O1 Ni1 O4 2_566 . . . 95.5(2) ?
    C4 N2 Ni1 N1 . . . . -95.1(3) ?
    C3 N2 Ni1 N1 . . . . 28.3(2) ?
    C4 N2 Ni1 O3 . . . . 93.9(3) ?
    C3 N2 Ni1 O3 . . . . -142.6(2) ?
    C4 N2 Ni1 O1 . . . . -78.6(6) ?
    C3 N2 Ni1 O1 . . . . 44.8(6) ?
    C4 N2 Ni1 O2 . . . . 12.7(2) ?
    C3 N2 Ni1 O2 . . . . 136.1(2) ?
    C4 N2 Ni1 O4 . . . . 167.2(3) ?
    C3 N2 Ni1 O4 . . . . -69.4(2) ?
    C5 O2 Ni1 N1 . . . . 98.6(2) ?
    C5 O2 Ni1 O3 . . . . -81.9(2) ?
    C5 O2 Ni1 O1 . . . . -173.6(2) ?
    C5 O2 Ni1 N2 . . . . 20.1(2) ?
    C5 O2 Ni1 O4 . . . . -33.3(3) ?
    N3 O4 Ni1 N1 . . . . 147.0(3) ?
    N3 O4 Ni1 O3 . . . . -28.6(3) ?
    N3 O4 Ni1 O1 . . . . 61.3(3) ?
    N3 O4 Ni1 N2 . . . . -131.1(3) ?
    N3 O4 Ni1 O2 . . . . -79.2(4) ?
loop_
    _geom_hbond_atom_site_label_D
    _geom_hbond_atom_site_label_H
    _geom_hbond_atom_site_label_A
    _geom_hbond_site_symmetry_A
    _geom_hbond_distance_DH
    _geom_hbond_distance_HA
    _geom_hbond_distance_DA
    _geom_hbond_angle_DHA
    N2 H2C O7 2_557 0.91 2.15 3.054(4) 171.2
    O2 H2 O1 2_556 0.86 2.34 3.084(4) 145.0
    C10 H10 O5 1_545 0.93 2.49 3.319(5) 149.2
data_global
_journal_date_recd_electronic     2009-11-10
_journal_date_accepted     2009-12-09
_journal_name_full     'Acta Crystallographica, Section E'
_journal_year     2010
_journal_volume     66
_journal_issue      1
_journal_page_first     m71
_journal_page_last     m71
_journal_paper_category     QM
_journal_coeditor_code     SI2223
_publ_contact_author_name     'Pro. Chunliang Tian'
_publ_contact_author_address
;
Deapartment of Chemistry , Jining University
Shandong 273155
P.R.China
;
_publ_contact_author_email     chunliangtianjn@163.com
_publ_contact_author_fax     ?
_publ_contact_author_phone     ?
_publ_section_title
;\
{\m-<i>trans</i>-<i>N</i>,<i>N</i>'-Bis[2-(2-hydroxyethylamino)ethyl]\
oxamidato(2-)}bis[picratonickel(II)]
;
loop_
    _publ_author_name
    _publ_author_address
    'Chunliang Tian'
;
Department of Chemistry
Jining University
Shandong 273155
People's Republic of China
;
