# Supplementary material for: {μ-trans-N,N′-Bis[2-(2-hydroxy­ethyl­amino)eth­yl]oxamidato(2−)}bis­[picrato­nickel(II)]
Source: Acta Crystallogr Sect E Struct Rep Online. 2009 Dec 16;66(Pt 1):m71. doi: 10.1107/S1600536809052933 (PMC2980076; doi:10.1107/S1600536809052933)
Supplement: Supplementary file 2 [file e-66-00m71-Isup2.hkl]

# 
# h,k,l, Fc-squared, Fo-squared, sigma(Fo-squared) and status flag 
# 
data_I
_shelx_title ' B25 in P-1' 
_shelx_refln_list_code          4 
_shelx_F_calc_maximum      131.58 
_exptl_crystal_F_000       426.00 
_reflns_d_resolution_high  0.8334 
 
loop_ 
 _symmetry_equiv_pos_as_xyz 
 'x, y, z' 
 '-x, -y, -z' 
 
_cell_length_a     7.7893 
_cell_length_b     8.1405 
_cell_length_c    12.4175 
_cell_angle_alpha  98.003 
_cell_angle_beta   99.004 
_cell_angle_gamma  94.356 
 
_shelx_F_squared_multiplier     1.000 
 
loop_ 
 _refln_index_h 
 _refln_index_k 
 _refln_index_l 
 _refln_F_squared_calc 
 _refln_F_squared_meas 
 _refln_F_squared_sigma 
 _refln_observed_status 
   1   0   0    10509.99    10486.44    103.42 o 
   2   0   0        0.32       -0.42      1.77 o 
   3   0   0      116.44      126.30      4.28 o 
   4   0   0     2549.36     2547.81     21.99 o 
   5   0   0      471.77      456.43      7.05 o 
   6   0   0      246.56      264.27      8.18 o 
   7   0   0      195.55      185.27      7.67 o 
   8   0   0       36.38       39.79      6.05 o 
   9   0   0      176.04      189.36     14.21 o 
  -9   1   0        0.34       -4.51      7.39 o 
  -8   1   0      102.84      104.96      7.38 o 
  -7   1   0      126.82      110.38     14.50 o 
  -6   1   0       47.55       61.01      5.33 o 
  -5   1   0        1.22       -2.24      2.69 o 
  -4   1   0      757.75      721.55     10.06 o 
  -3   1   0     1112.50     1102.60     14.26 o 
  -2   1   0      541.45      497.68     20.89 o 
  -1   1   0      237.55      241.66      4.36 o 
   0   1   0       45.65       32.80      2.26 o 
   1   1   0     4619.83     4589.60     63.62 o 
   2   1   0     1786.44     1897.71     28.53 o 
   3   1   0      197.94      222.77      7.48 o 
   4   1   0      258.89      290.72      9.53 o 
   5   1   0      129.43      122.96      4.19 o 
   6   1   0      522.78      537.68     20.62 o 
   7   1   0      124.48      113.94      8.47 o 
   8   1   0      143.82      136.74     11.56 o 
   9   1   0        5.04        4.65      7.50 o 
  -9   2   0       28.10       27.57     10.42 o 
  -8   2   0       14.47        8.80      4.88 o 
  -7   2   0       16.54       14.92      4.57 o 
  -6   2   0       75.09       81.18      6.34 o 
  -5   2   0      760.64      730.19     13.16 o 
  -4   2   0       93.47       95.99      4.92 o 
  -3   2   0       10.85       12.54      2.67 o 
  -2   2   0     1794.90     1829.29     20.75 o 
  -1   2   0     1418.07     1531.30     24.57 o 
   0   2   0        3.35        9.15      3.33 o 
   1   2   0     1104.30     1004.49     17.66 o 
   2   2   0      120.19      114.48      5.06 o 
   3   2   0      717.52      646.16     14.01 o 
   4   2   0      931.41      977.73     19.98 o 
   5   2   0     1049.53     1024.26     21.92 o 
   6   2   0      102.26      107.10      4.68 o 
   7   2   0       14.81       17.99      4.35 o 
   8   2   0       84.13       73.74      9.87 o 
  -9   3   0       62.95       56.95     14.49 o 
  -8   3   0      309.63      307.68     11.07 o 
  -7   3   0       64.96       65.74      6.56 o 
  -6   3   0       44.82       39.10      7.18 o 
  -5   3   0      691.67      695.82     24.02 o 
  -4   3   0     1584.01     1588.95     22.78 o 
  -3   3   0     1269.54     1175.96     16.55 o 
  -2   3   0      622.02      573.00     12.12 o 
  -1   3   0       79.18       75.88      5.98 o 
   0   3   0        8.38       17.15      3.92 o 
   1   3   0      374.46      358.63     10.10 o 
   2   3   0      237.51      262.32      9.08 o 
   3   3   0      587.05      572.74     10.22 o 
   4   3   0        1.04        2.23      3.38 o 
   5   3   0      602.00      601.59     16.35 o 
   6   3   0      320.94      326.41     16.67 o 
   7   3   0      146.08      169.84     11.57 o 
   8   3   0        0.35       -3.60      6.32 o 
  -8   4   0       36.99       36.77      6.72 o 
  -7   4   0       82.60       84.49      7.67 o 
  -6   4   0       24.17       21.49      5.19 o 
  -5   4   0      134.29      160.52     12.45 o 
  -4   4   0        2.23        0.79      3.37 o 
  -3   4   0        6.34        0.95      2.83 o 
  -2   4   0      322.53      337.37     11.68 o 
  -1   4   0     1610.33     1582.30     28.90 o 
   0   4   0     1232.47     1222.20     23.75 o 
   1   4   0     1148.85     1153.54     22.94 o 
   2   4   0     1385.16     1391.44     26.69 o 
   3   4   0     1143.87     1154.80     24.02 o 
   4   4   0      302.23      300.08      8.45 o 
   5   4   0        0.65        0.96      3.20 o 
   6   4   0       11.66        8.76      6.11 o 
  -8   5   0        4.09        1.93      5.62 o 
  -7   5   0        6.20       10.86      5.57 o 
  -6   5   0       32.70       39.31      9.82 o 
  -5   5   0       71.78       76.19      8.66 o 
  -4   5   0      310.87      332.19     13.98 o 
  -3   5   0      272.35      281.94     12.55 o 
  -2   5   0      163.36      157.61      9.15 o 
  -1   5   0      318.25      343.32     12.86 o 
   0   5   0     1637.18     1607.33     30.95 o 
   1   5   0      816.52      732.55     18.57 o 
   2   5   0       55.32       77.96      8.21 o 
   3   5   0      159.29      140.53      8.96 o 
   4   5   0      435.52      438.16     15.35 o 
   5   5   0       36.67       43.66      7.57 o 
   6   5   0       83.15      111.63     11.50 o 
   7   5   0        1.29        4.86      8.05 o 
  -7   6   0       55.63       69.90     10.25 o 
  -6   6   0       38.61       35.65      8.39 o 
  -5   6   0        0.18        0.59      5.91 o 
  -4   6   0       91.24       84.96     10.03 o 
  -3   6   0      239.10      237.78     12.41 o 
  -2   6   0      840.99      827.05     22.24 o 
  -1   6   0      277.62      260.91     12.38 o 
   0   6   0      185.68      183.95     10.81 o 
   1   6   0      174.49      166.57     10.33 o 
   2   6   0      272.07      252.13     12.57 o 
   3   6   0       31.81       42.31      8.01 o 
   4   6   0        0.82       -5.24      5.24 o 
   6   6   0        3.73       -3.42      7.34 o 
  -7   7   0       32.17       32.36      8.73 o 
  -6   7   0       81.57       48.10      9.49 o 
  -5   7   0      158.43      148.19     11.65 o 
  -4   7   0        0.43        3.38      6.21 o 
  -3   7   0      549.33      556.31     19.87 o 
  -2   7   0      153.74      143.01     10.67 o 
  -1   7   0      453.24      459.69     17.72 o 
   0   7   0      116.89      124.40     10.86 o 
   1   7   0        5.06        6.45      6.78 o 
   2   7   0        0.38       -0.91      6.09 o 
   3   7   0       27.10       14.10      7.44 o 
   5   7   0      102.79      152.09     12.52 o 
  -5   8   0       31.22       17.58      6.91 o 
  -3   8   0      201.76      207.43     13.36 o 
  -2   8   0       21.01       14.46      7.50 o 
  -1   8   0        4.73        3.86      6.94 o 
   0   8   0      319.65      358.78     16.63 o 
   1   8   0      302.47      365.42     16.92 o 
   2   8   0      107.81      112.97     12.34 o 
   3   8   0       36.48       29.03      9.12 o 
   4   8   0       10.34        9.14      6.73 o 
  -4   9   0        1.92       -0.43      5.59 o 
  -3   9   0        0.53        0.71      6.29 o 
  -2   9   0       23.29       20.16      8.32 o 
  -1   9   0       24.62       22.58      9.37 o 
   0   9   0        0.38        2.81      7.51 o 
   1   9   0       47.20       50.34     10.03 o 
   2   9   0      192.62      184.62     13.98 o 
  -2  -9   1        5.97       19.53      8.46 o 
  -1  -9   1       18.10       22.99      9.42 o 
   0  -9   1       32.20       42.99     10.03 o 
   1  -9   1       29.62       13.91      9.37 o 
   2  -9   1        5.65       -0.78      6.04 o 
   3  -9   1        0.08        2.05      5.09 o 
   4  -9   1        3.99        1.83      6.41 o 
  -4  -8   1       52.03       56.54     10.77 o 
  -3  -8   1      149.89      134.89     11.34 o 
  -2  -8   1      223.80      215.02     13.43 o 
  -1  -8   1      146.75      153.32     11.93 o 
   0  -8   1       24.44       16.63      7.80 o 
   1  -8   1      142.85      172.57     12.68 o 
   2  -8   1      160.01      161.79     11.91 o 
   3  -8   1      303.28      294.99     15.51 o 
   5  -8   1       34.23       16.67      6.84 o 
  -4  -7   1        2.52        6.64      7.41 o 
  -3  -7   1      155.20      149.81     11.00 o 
  -2  -7   1      183.51      171.80     11.81 o 
  -1  -7   1      174.89      184.59     12.34 o 
   0  -7   1      312.15      315.63     14.55 o 
   1  -7   1        1.15        0.68      6.52 o 
   2  -7   1      150.99      150.38     11.08 o 
   3  -7   1      592.03      584.02     20.35 o 
   4  -7   1      770.69      782.69     24.06 o 
   5  -7   1        4.18        6.41      7.03 o 
   6  -7   1       23.08       29.27      8.85 o 
  -5  -6   1       37.98       36.50      8.21 o 
  -4  -6   1      206.69      218.94     12.39 o 
  -3  -6   1       69.99       87.95      9.70 o 
  -2  -6   1        1.10        9.01      6.23 o 
  -1  -6   1      169.94      150.84     10.11 o 
   0  -6   1      360.63      340.72     13.93 o 
   1  -6   1      664.64      636.16     18.95 o 
   2  -6   1      422.28      395.35     15.31 o 
   3  -6   1      420.37      402.88     15.69 o 
   4  -6   1        9.78        3.17      6.23 o 
   5  -6   1       98.65      108.25     10.24 o 
   6  -6   1       83.16       90.87      8.07 o 
   7  -6   1       10.24        6.08      6.01 o 
  -7  -5   1      151.47      195.52     13.89 o 
  -6  -5   1      158.93      160.51     10.95 o 
  -5  -5   1      322.81      329.20     10.18 o 
  -4  -5   1       37.80       38.98      7.09 o 
  -3  -5   1      133.10      139.86      9.53 o 
  -2  -5   1      190.76      157.63      9.30 o 
  -1  -5   1     1952.20     1898.05     35.24 o 
   0  -5   1      885.92      890.55     21.10 o 
   1  -5   1        0.10       -2.87      4.59 o 
   2  -5   1      218.79      236.32     11.09 o 
   3  -5   1      319.82      337.44     13.36 o 
   4  -5   1      267.63      267.14     12.70 o 
   5  -5   1       30.23       38.42      9.57 o 
   6  -5   1        8.02       11.47      5.27 o 
   7  -5   1      129.63      157.98      8.55 o 
   8  -5   1       84.08      117.58     14.19 o 
  -5  -4   1      168.32      157.97      6.91 o 
  -4  -4   1     1295.27     1254.50     28.49 o 
  -3  -4   1       26.89       44.24      4.52 o 
  -2  -4   1      184.56      181.58      9.12 o 
  -1  -4   1       35.00       41.28      6.11 o 
   0  -4   1     1349.86     1275.57     24.97 o 
   1  -4   1      796.96      753.25     17.82 o 
   2  -4   1       38.24       36.40      5.70 o 
   3  -4   1        4.18        5.40      4.52 o 
   4  -4   1      358.59      336.72      9.43 o 
   5  -4   1      491.39      511.04     18.76 o 
   6  -4   1      199.96      188.89      8.43 o 
   7  -4   1      351.50      352.36     14.22 o 
   8  -4   1        0.35       -0.11      5.23 o 
  -7  -3   1      230.06      227.07      8.65 o 
  -6  -3   1      434.36      465.14     15.65 o 
  -5  -3   1      209.50      189.24      9.44 o 
  -4  -3   1      392.14      407.35     12.79 o 
  -3  -3   1     1696.98     1710.95     31.34 o 
  -2  -3   1     2665.74     2808.04     31.60 o 
  -1  -3   1     4500.20     4276.59     62.29 o 
   0  -3   1     1334.91     1245.05     22.61 o 
   1  -3   1      232.37      216.09      8.35 o 
   2  -3   1     1323.50     1295.87     23.82 o 
   3  -3   1      944.15      919.45     14.14 o 
   4  -3   1      314.51      306.13      8.30 o 
   5  -3   1      202.16      182.27     10.57 o 
   6  -3   1      159.63      163.78      7.63 o 
   7  -3   1      121.88      110.89     19.86 o 
   8  -3   1       69.98       66.73      7.21 o 
  -8  -2   1        4.65        6.27      6.45 o 
  -7  -2   1       12.61       12.38      4.12 o 
  -6  -2   1      404.36      419.87     12.07 o 
  -5  -2   1     1566.14     1548.78     29.72 o 
  -4  -2   1      985.33      930.77     19.71 o 
  -3  -2   1       22.87       32.44      4.38 o 
  -2  -2   1     1463.58     1346.07     22.79 o 
  -1  -2   1     2874.02     2827.35     29.95 o 
   0  -2   1     3604.45     3642.87     51.96 o 
   1  -2   1     2847.07     2809.90     28.87 o 
   2  -2   1        9.97       16.84      1.75 o 
   3  -2   1      956.49      998.57     15.32 o 
   4  -2   1     1480.10     1505.74     19.76 o 
   5  -2   1     1075.54     1087.26     16.91 o 
   6  -2   1       47.84       68.40      5.94 o 
   7  -2   1       24.87       25.75      6.17 o 
   8  -2   1      106.66      120.66      7.87 o 
   9  -2   1       28.39       29.10     10.03 o 
  -8  -1   1      161.84      160.59      7.87 o 
  -7  -1   1      319.01      299.06     10.94 o 
  -6  -1   1        3.55        1.82      3.49 o 
  -5  -1   1      364.37      358.95      8.47 o 
  -4  -1   1       64.96       67.33      4.96 o 
  -3  -1   1     1562.19     1548.50     26.11 o 
  -2  -1   1       33.68       44.39      4.06 o 
  -1  -1   1      372.06      341.38      7.48 o 
   0  -1   1       54.44       70.48      2.33 o 
   1  -1   1     4497.69     4664.73     36.38 o 
   2  -1   1    10571.45    10667.14     94.15 o 
   3  -1   1     1002.66     1004.39     11.39 o 
   4  -1   1       92.68       91.32      2.99 o 
   5  -1   1       80.27       84.45      7.66 o 
   6  -1   1       95.36      100.37      7.00 o 
   7  -1   1      107.27      108.31      6.57 o 
   8  -1   1       36.28       35.31      9.88 o 
   9  -1   1        1.88       -2.21      8.48 o 
  -9   0   1       21.46       18.41      8.57 o 
  -8   0   1        0.82        0.04      5.57 o 
  -7   0   1       34.83       31.96      5.00 o 
  -6   0   1      292.54      277.10      8.44 o 
  -5   0   1      436.61      416.28     12.33 o 
  -4   0   1       19.02       14.67      2.95 o 
  -3   0   1      329.36      324.22     12.41 o 
  -2   0   1      478.90      439.31      6.68 o 
  -1   0   1     2597.72     2733.01     21.81 o 
   0   0   1      752.03      761.46     10.97 o 
   1   0   1       16.90        3.45      1.38 o 
   2   0   1     7389.25     7153.59     65.64 o 
   3   0   1     3288.02     3260.94     33.66 o 
   4   0   1     1144.99     1124.37     11.61 o 
   5   0   1       49.36       49.60      6.54 o 
   6   0   1      153.53      143.46     10.24 o 
   7   0   1       11.16       17.45      4.67 o 
   8   0   1      166.21      169.63     12.45 o 
   9   0   1       26.61       23.20      9.28 o 
  -9   1   1      127.76      135.25      8.20 o 
  -8   1   1       75.66       93.51      7.63 o 
  -7   1   1       12.10        4.06      4.25 o 
  -6   1   1       14.83       20.22      4.27 o 
  -5   1   1      836.68      818.48     13.71 o 
  -4   1   1     1160.29     1193.42     16.12 o 
  -3   1   1       58.54       56.12      3.63 o 
  -2   1   1        0.29       -1.92      1.97 o 
  -1   1   1        8.94       20.59      1.57 o 
   0   1   1     9478.51     9030.63    101.37 o 
   1   1   1      782.41      843.75      7.85 o 
   2   1   1      137.26      145.22      3.77 o 
   3   1   1       39.98       51.37      4.33 o 
   4   1   1     1224.40     1253.39     15.44 o 
   5   1   1      923.68      872.82     15.07 o 
   6   1   1      228.92      221.61     11.98 o 
   7   1   1       74.97       98.21     10.51 o 
   8   1   1        2.66       -2.10      7.18 o 
  -9   2   1        0.26       -5.04      5.04 o 
  -8   2   1       27.68       25.19      5.87 o 
  -7   2   1        1.33       -2.94      3.98 o 
  -6   2   1      187.10      175.47      7.44 o 
  -5   2   1       77.48       71.92     10.03 o 
  -4   2   1     1075.23     1040.10     15.34 o 
  -3   2   1      639.89      620.08     10.35 o 
  -2   2   1     2177.61     2230.56     18.85 o 
  -1   2   1        7.01        0.76      1.79 o 
   0   2   1       35.81       49.86      4.18 o 
   1   2   1       44.31       46.19      4.52 o 
   2   2   1      647.87      602.90      8.80 o 
   3   2   1      320.40      302.02      8.71 o 
   4   2   1       96.49       90.67      4.41 o 
   5   2   1        3.63        5.73      2.91 o 
   6   2   1      190.68      192.10      6.85 o 
   7   2   1       98.26      109.44     11.00 o 
   8   2   1       75.78       94.32     11.08 o 
  -9   3   1       60.89       61.17     12.25 o 
  -8   3   1       59.70       77.33      9.87 o 
  -7   3   1       23.35       32.98      5.37 o 
  -6   3   1        8.56       10.48      4.44 o 
  -5   3   1      765.87      767.48     21.06 o 
  -4   3   1     1654.83     1598.44     23.06 o 
  -3   3   1     1013.38      964.70     10.28 o 
  -2   3   1      423.07      397.87      6.81 o 
  -1   3   1        5.35        6.77      3.28 o 
   0   3   1     1966.98     2076.48     32.89 o 
   1   3   1        3.12        9.40      3.58 o 
   2   3   1      241.97      236.05      8.28 o 
   3   3   1      694.12      693.56     11.15 o 
   4   3   1     2862.73     2806.29     25.90 o 
   5   3   1      246.31      241.87      7.36 o 
   6   3   1       19.12       23.56      6.21 o 
   8   3   1      127.94      153.43     12.80 o 
  -8   4   1      169.79      181.64      9.44 o 
  -7   4   1      131.48      134.00      8.01 o 
  -6   4   1       37.09       39.09      5.56 o 
  -5   4   1      493.21      483.18     11.79 o 
  -4   4   1     1254.23     1285.87     21.53 o 
  -3   4   1      515.18      517.39      8.67 o 
  -2   4   1       63.86       69.03     10.21 o 
  -1   4   1      179.44      152.13      7.91 o 
   0   4   1       32.24       38.89      5.66 o 
   1   4   1     2330.89     2167.27     36.04 o 
   2   4   1      364.99      318.75     10.86 o 
   3   4   1      805.84      812.96     18.72 o 
   4   4   1        0.14       -2.49      2.89 o 
   5   4   1       49.68       53.19      7.96 o 
   6   4   1        9.47        5.45      6.07 o 
  -8   5   1       17.82       15.96      6.17 o 
  -7   5   1      135.28      146.73      8.75 o 
  -6   5   1      328.02      311.41     10.93 o 
  -5   5   1      384.51      348.18     14.67 o 
  -4   5   1        3.07        1.46      5.15 o 
  -3   5   1      210.78      214.36      8.57 o 
  -2   5   1       98.32       98.83      7.91 o 
  -1   5   1      606.84      655.32     17.75 o 
   0   5   1      733.15      726.10     18.54 o 
   1   5   1      361.54      334.27     12.41 o 
   2   5   1      172.25      166.09      9.38 o 
   3   5   1     1218.54     1164.83     25.41 o 
   4   5   1      339.08      315.75      9.17 o 
   5   5   1       36.72       54.22      8.48 o 
   6   5   1        6.65       12.48      7.14 o 
   7   5   1       28.18       37.52      8.85 o 
  -7   6   1        1.17        1.28      7.02 o 
  -6   6   1       16.23       12.89      6.82 o 
  -5   6   1       96.23       85.95     10.35 o 
  -4   6   1      297.48      281.23     13.53 o 
  -3   6   1        6.05       11.06      3.73 o 
  -2   6   1      269.55      269.24      8.29 o 
  -1   6   1     1887.84     1852.52     36.38 o 
   0   6   1     1062.48     1041.87     24.50 o 
   1   6   1      765.45      761.34     20.73 o 
   2   6   1      555.34      568.47     17.82 o 
   3   6   1        6.46        6.21      6.05 o 
   4   6   1      158.59      166.21     10.90 o 
   5   6   1      287.14      292.28     14.51 o 
   6   6   1      136.20      160.51     12.41 o 
  -6   7   1       39.33       33.92      8.30 o 
  -5   7   1      148.77      151.79     11.63 o 
  -4   7   1       46.95       28.99      8.51 o 
  -3   7   1        4.88        8.44      6.87 o 
  -2   7   1      396.77      423.85     24.59 o 
  -1   7   1      848.55      891.78     24.47 o 
   0   7   1       20.84       38.62      8.37 o 
   1   7   1        3.86        4.06      6.57 o 
   2   7   1       83.55      114.84     11.17 o 
   3   7   1      102.86      109.84      9.65 o 
   4   7   1       73.80       64.66      9.46 o 
   5   7   1        0.26        0.21      7.28 o 
  -4   8   1       88.33       31.55      7.55 o 
  -3   8   1        1.24       -0.11      6.46 o 
  -2   8   1        0.46        3.30      4.73 o 
  -1   8   1      110.28      126.87      7.87 o 
   0   8   1      440.64      490.16     18.51 o 
   1   8   1      181.09      180.31      8.26 o 
   2   8   1       21.45       10.55      4.99 o 
   3   8   1       38.56       19.07      6.82 o 
  -4   9   1       82.93       21.42      6.70 o 
  -3   9   1       90.88       68.82     10.79 o 
  -2   9   1       38.67       55.93     10.27 o 
  -1   9   1        8.21        8.02      4.98 o 
   0   9   1        1.97        5.91      4.82 o 
   1   9   1       55.60       50.65      6.96 o 
   2   9   1      169.84      954.28     27.39 o 
  -2  -9   2      139.92      174.12     13.44 o 
  -1  -9   2      245.39      287.12     16.85 o 
   0  -9   2       95.21       75.25     11.79 o 
   1  -9   2        0.86       -0.59      7.18 o 
   2  -9   2       61.35       17.06      7.48 o 
   3  -9   2       62.11        8.05      5.09 o 
   4  -9   2       13.44        7.96      6.77 o 
  -4  -8   2      279.66      272.29     15.63 o 
  -3  -8   2      175.72      176.22     12.91 o 
  -2  -8   2        4.49       -5.48      7.02 o 
  -1  -8   2       17.30        7.66      7.35 o 
   0  -8   2      102.16      117.74     10.93 o 
   1  -8   2      184.53      194.11     12.96 o 
   2  -8   2       23.68       14.48      7.32 o 
   3  -8   2       79.29       31.73      8.14 o 
   4  -8   2       39.96       23.33      7.71 o 
   5  -8   2      105.85       26.50      7.91 o 
  -5  -7   2      245.95      283.42     15.69 o 
  -4  -7   2        5.30       -3.70      6.32 o 
  -3  -7   2      322.26      338.26     15.94 o 
  -2  -7   2      625.11      599.87     20.23 o 
  -1  -7   2      244.37      236.09     13.59 o 
   0  -7   2       78.44       95.37     11.38 o 
   1  -7   2       24.97       17.47      7.60 o 
   2  -7   2       61.69       50.80      9.24 o 
   3  -7   2      719.91      732.53     22.81 o 
   4  -7   2      637.50      651.11     22.08 o 
   5  -7   2      173.55      163.06     12.07 o 
   6  -7   2        7.05        3.44      7.03 o 
  -6  -6   2       63.41       84.87     11.06 o 
  -5  -6   2       85.41       91.74     10.67 o 
  -4  -6   2       24.93       44.82      8.90 o 
  -3  -6   2       12.13       18.63      7.37 o 
  -2  -6   2       36.87       54.92      8.51 o 
  -1  -6   2      571.42      545.18     17.77 o 
   0  -6   2      380.10      381.53     15.31 o 
   1  -6   2      268.26      257.42     13.30 o 
   2  -6   2      134.07      139.68     10.38 o 
   3  -6   2       93.57       77.73      9.95 o 
   4  -6   2      455.54      465.69     17.36 o 
   5  -6   2      146.43      156.84      9.16 o 
   6  -6   2       63.33       83.79     12.92 o 
   7  -6   2        3.94       -0.86      4.90 o 
  -7  -5   2       59.19       66.83      9.94 o 
  -6  -5   2       96.05      108.39      7.37 o 
  -5  -5   2      120.33      115.51     10.07 o 
  -4  -5   2        7.49        5.82      5.66 o 
  -3  -5   2       43.38       63.11      8.48 o 
  -2  -5   2     1713.69     1756.27     34.51 o 
  -1  -5   2     1102.52     1057.74     24.08 o 
   0  -5   2       31.53       41.35      7.09 o 
   1  -5   2       26.09       32.37      6.39 o 
   2  -5   2      272.97      264.04     11.84 o 
   3  -5   2      124.93      135.19      6.93 o 
   4  -5   2        0.46       -0.93      4.05 o 
   5  -5   2       53.81       65.77      6.71 o 
   6  -5   2       50.60       54.89     10.99 o 
   7  -5   2       68.08       76.52      7.68 o 
   8  -5   2       49.97       43.51     12.91 o 
  -7  -4   2      185.45      185.00     11.36 o 
  -6  -4   2      194.67      167.05     10.27 o 
  -4  -4   2      603.34      567.35     12.07 o 
  -3  -4   2      266.77      242.55      7.71 o 
  -2  -4   2      225.61      217.14      9.69 o 
  -1  -4   2     6932.12     7032.49    100.43 o 
   0  -4   2     5814.82     5709.52     82.95 o 
   1  -4   2      436.82      453.14     13.48 o 
   2  -4   2        4.80       10.16      3.33 o 
   3  -4   2      288.63      276.44      8.24 o 
   4  -4   2      690.78      681.05     17.08 o 
   5  -4   2        1.33        2.37      4.01 o 
   6  -4   2        1.32       -0.22      6.35 o 
   7  -4   2        0.12       -4.56      4.56 o 
   8  -4   2       52.06       52.66     11.23 o 
  -8  -3   2        6.66        4.04      6.59 o 
  -7  -3   2       31.19       43.13      7.82 o 
  -6  -3   2       20.48       17.86      6.64 o 
  -5  -3   2      277.36      264.95     11.38 o 
  -4  -3   2     2320.18     2364.19     40.56 o 
  -3  -3   2     1775.34     1643.18     29.51 o 
  -2  -3   2       25.54       23.35      3.37 o 
  -1  -3   2      181.00      158.43      7.51 o 
   0  -3   2       13.61       19.53      4.24 o 
   1  -3   2       50.17       53.20      3.99 o 
   2  -3   2       42.15       39.98      5.41 o 
   3  -3   2      522.95      522.90      7.27 o 
   4  -3   2       10.33       12.68      4.72 o 
   5  -3   2      409.32      368.97      9.72 o 
   6  -3   2      188.00      182.00      7.90 o 
   7  -3   2      403.86      424.21     11.87 o 
   8  -3   2       11.63       11.50      9.05 o 
  -8  -2   2       82.51      107.57     11.27 o 
  -7  -2   2        3.11        2.40      3.89 o 
  -6  -2   2      351.81      321.46      8.95 o 
  -5  -2   2      210.59      209.94     10.03 o 
  -4  -2   2      318.09      310.07     10.95 o 
  -3  -2   2     1303.33     1304.01     24.16 o 
  -2  -2   2     2245.08     2311.07     36.01 o 
  -1  -2   2      647.84      651.35      9.86 o 
   0  -2   2     2474.48     2221.84     23.15 o 
   1  -2   2       73.66       70.33      3.50 o 
   2  -2   2       80.03       83.46      2.94 o 
   3  -2   2     3214.85     3389.81     27.99 o 
   4  -2   2     3674.33     3790.74     31.51 o 
   5  -2   2      536.56      523.87     10.98 o 
   6  -2   2       69.53       82.18      6.24 o 
   7  -2   2      263.18      259.41     11.77 o 
   8  -2   2      106.07      129.07     13.23 o 
  -9  -1   2      129.52      127.61     11.15 o 
  -8  -1   2       10.08        9.94      4.83 o 
  -7  -1   2       48.78       54.73      5.60 o 
  -6  -1   2      178.92      171.19      6.76 o 
  -5  -1   2       32.09       26.45      3.71 o 
  -4  -1   2      805.46      767.99     21.37 o 
  -3  -1   2      189.97      196.55      4.99 o 
  -2  -1   2      135.80      136.67      5.93 o 
  -1  -1   2      715.50      675.53      8.85 o 
   0  -1   2     2193.31     2252.43     15.95 o 
   1  -1   2     1764.64     1619.33     13.76 o 
   2  -1   2     1248.15     1263.90     11.57 o 
   3  -1   2        2.31        5.08      2.08 o 
   4  -1   2        5.53        5.14      1.82 o 
   5  -1   2      253.94      250.93      7.41 o 
   6  -1   2       64.18       61.16      5.51 o 
   7  -1   2        4.11        4.31      6.39 o 
   8  -1   2       60.97       64.12     10.52 o 
  -9   0   2        6.88        6.21      6.70 o 
  -8   0   2      231.69      236.42     10.92 o 
  -7   0   2      370.21      339.21      9.96 o 
  -6   0   2       34.57       35.14      4.71 o 
  -5   0   2        1.46       -0.36      2.81 o 
  -4   0   2        4.29        2.44      2.39 o 
  -3   0   2      570.21      557.60      8.65 o 
  -2   0   2      154.79      175.50      3.89 o 
  -1   0   2     3075.72     2915.08     40.90 o 
   0   0   2      353.21      323.39      6.57 o 
   1   0   2     7166.27     7496.58     94.52 o 
   2   0   2    17313.43    17787.00    165.23 o 
   3   0   2     4566.94     4629.82     36.61 o 
   4   0   2       97.16      105.24      5.75 o 
   5   0   2        5.74        6.23      2.33 o 
   6   0   2      118.86      114.86      6.04 o 
   7   0   2      138.51      129.62     11.49 o 
   8   0   2      106.13      118.38     12.86 o 
  -9   1   2       20.55       21.58      7.38 o 
  -8   1   2        1.25       -0.17      4.46 o 
  -7   1   2       14.41       15.82      4.61 o 
  -6   1   2      293.39      280.70      8.64 o 
  -5   1   2     2383.29     2321.37     32.05 o 
  -4   1   2      952.75      978.49     14.13 o 
  -3   1   2       15.94       22.31      1.80 o 
  -2   1   2     3464.99     3530.91     40.17 o 
  -1   1   2    10244.27    10709.51    101.64 o 
   0   1   2      258.32      327.90      6.68 o 
   1   1   2        1.27        4.55      1.51 o 
   2   1   2      551.77      556.44      8.25 o 
   3   1   2     2707.28     2763.86     45.02 o 
   4   1   2     1217.78     1194.46     18.91 o 
   5   1   2       82.83       76.52      6.66 o 
   6   1   2        0.87       -0.64      5.73 o 
   7   1   2       50.68       67.44      9.63 o 
   8   1   2      143.11      138.66     11.91 o 
  -9   2   2       50.42       46.92      6.93 o 
  -8   2   2       38.62       33.32      5.93 o 
  -7   2   2       10.47       19.98      4.84 o 
  -6   2   2      105.41      111.20      9.63 o 
  -5   2   2      600.26      575.18     11.58 o 
  -4   2   2      621.76      585.84     11.40 o 
  -3   2   2     1186.26     1172.01     11.51 o 
  -2   2   2     1118.52     1105.89     12.94 o 
  -1   2   2     3959.38     3910.43     37.66 o 
   0   2   2      978.08     1013.77     12.04 o 
   1   2   2        4.61        6.24      1.93 o 
   2   2   2        3.01        5.28      2.01 o 
   3   2   2       99.36       93.99      6.36 o 
   4   2   2        9.13        5.47      2.80 o 
   5   2   2      644.31      626.97     10.96 o 
   6   2   2      640.18      611.62     16.22 o 
   7   2   2      104.27      111.31     11.40 o 
   8   2   2        1.81        2.12      7.18 o 
  -9   3   2        1.81       -1.39      5.22 o 
  -8   3   2       58.82       60.57      9.27 o 
  -7   3   2      160.23      161.24      7.91 o 
  -6   3   2      522.19      538.76     16.40 o 
  -5   3   2      743.15      757.68     14.13 o 
  -4   3   2      366.78      392.70      9.37 o 
  -3   3   2      728.92      796.84     10.74 o 
  -2   3   2     2206.65     2250.63     23.97 o 
  -1   3   2     1938.21     1916.79     35.63 o 
   0   3   2      761.69      714.93     10.31 o 
   1   3   2        9.57        6.76      2.36 o 
   2   3   2      848.45      810.43     11.72 o 
   3   3   2      281.25      236.70      8.86 o 
   4   3   2      733.23      711.28      9.64 o 
   5   3   2      250.34      266.04     11.22 o 
   6   3   2       73.83      101.66      9.12 o 
   8   3   2       98.18       90.87     11.73 o 
  -8   4   2       87.16       96.78     20.51 o 
  -7   4   2        4.86        7.61      5.04 o 
  -6   4   2      101.47      102.26      7.62 o 
  -5   4   2      348.48      324.85      9.88 o 
  -4   4   2      933.22     1011.71     23.84 o 
  -3   4   2       81.88       94.87      4.26 o 
  -2   4   2       20.43       16.73      2.91 o 
  -1   4   2      130.44      155.17      5.76 o 
   0   4   2     2712.99     2880.89     31.13 o 
   1   4   2     1475.75     1487.47     36.40 o 
   2   4   2      657.27      611.39     16.36 o 
   3   4   2       53.11       66.76      4.89 o 
   4   4   2     1387.87     1401.77     27.97 o 
   5   4   2      313.64      317.78     13.00 o 
   6   4   2      154.05      162.97     10.60 o 
  -8   5   2       35.09       32.01      6.72 o 
  -7   5   2       56.43       61.91      8.67 o 
  -6   5   2       71.93       64.03      9.33 o 
  -5   5   2       32.52       45.27      8.03 o 
  -4   5   2       34.20       27.71      6.94 o 
  -3   5   2       53.83       63.84      8.17 o 
  -2   5   2      624.76      652.38     11.53 o 
  -1   5   2      239.52      243.01      7.14 o 
   0   5   2      131.58      123.39      5.85 o 
   1   5   2      251.07      264.48      8.39 o 
   2   5   2     1002.58      971.38     20.90 o 
   3   5   2      938.94      869.85     16.54 o 
   4   5   2      107.56      112.52      9.21 o 
   5   5   2        0.75       -1.35      5.88 o 
   6   5   2       98.07      106.31     10.93 o 
  -7   6   2        0.67       -3.56      6.36 o 
  -6   6   2        8.96       16.95      7.78 o 
  -5   6   2      195.29      185.37     11.90 o 
  -4   6   2      187.84      167.44     10.92 o 
  -3   6   2       30.02       39.01      4.65 o 
  -2   6   2       11.99       16.95      4.27 o 
  -1   6   2     1286.69     1262.43     18.79 o 
   0   6   2      722.78      741.96     13.74 o 
   1   6   2      566.39      564.39     12.23 o 
   2   6   2        5.76        8.22      5.99 o 
   3   6   2      148.00      137.04      9.54 o 
   4   6   2      221.32      207.36     11.61 o 
   5   6   2      211.18      193.08     12.48 o 
   6   6   2       19.21       13.36      7.91 o 
  -6   7   2        1.73        4.67      5.56 o 
  -5   7   2        6.37        2.97      6.48 o 
  -4   7   2      213.64      232.52     13.57 o 
  -3   7   2      107.61       98.70      9.40 o 
  -2   7   2        3.69        3.46      4.40 o 
  -1   7   2      245.30      223.85      8.35 o 
   0   7   2      116.89      115.21     10.28 o 
   1   7   2       12.03        7.76      4.53 o 
   2   7   2        1.40       -2.36      3.93 o 
   3   7   2        0.36       -4.04      5.79 o 
   4   7   2        1.09       -1.25      5.77 o 
   5   7   2       78.63       87.20     11.31 o 
  -5   8   2       21.50        8.19      7.03 o 
  -4   8   2        0.01        3.97      6.77 o 
  -3   8   2       40.04       34.81      8.49 o 
  -2   8   2      106.07      109.46      9.28 o 
  -1   8   2      166.12      162.40      8.17 o 
   0   8   2       34.17       35.89      5.76 o 
   1   8   2       13.89       19.53      9.31 o 
   2   8   2        5.01        0.71      6.46 o 
   3   8   2       48.44       24.25      6.89 o 
  -3   9   2       53.79       59.01     10.81 o 
  -2   9   2        6.92       10.81      8.44 o 
  -1   9   2        7.57        0.54      4.76 o 
   0   9   2       28.09       19.70      6.80 o 
   1   9   2       19.20       20.78      8.03 o 
  -2  -9   3      328.85      359.29     18.77 o 
  -1  -9   3      154.12      183.72     13.87 o 
   0  -9   3        0.08       -3.86      8.00 o 
   1  -9   3       50.60       35.42     10.33 o 
   2  -9   3       90.47       42.49      9.38 o 
   3  -9   3       70.80        9.42      5.75 o 
   4  -9   3        9.31        7.67      7.03 o 
  -4  -8   3       56.75       54.28     11.17 o 
  -3  -8   3       24.64       24.43      9.28 o 
  -2  -8   3        1.26       -0.94      6.96 o 
  -1  -8   3       15.74       16.58      8.60 o 
   0  -8   3      364.00      362.19     17.01 o 
   1  -8   3       17.40       14.41      8.69 o 
   2  -8   3        3.12       -3.31      7.48 o 
   3  -8   3        1.00        7.46      6.87 o 
   5  -8   3       42.45       31.59      9.40 o 
  -5  -7   3        0.17       -6.57      6.57 o 
  -4  -7   3      186.56      209.70     13.87 o 
  -3  -7   3      275.01      284.97     14.78 o 
  -2  -7   3      114.25      142.62     11.68 o 
  -1  -7   3      158.65      165.18     11.50 o 
   0  -7   3        1.90        7.23      6.62 o 
   1  -7   3      174.31      195.40     12.95 o 
   2  -7   3      113.81      116.46     11.08 o 
   3  -7   3      252.23      239.66     13.48 o 
   4  -7   3        9.18        5.02      6.89 o 
   5  -7   3       92.17       87.25     11.08 o 
   6  -7   3       80.47       76.72     15.00 o 
  -6  -6   3      167.44      201.01     13.36 o 
  -5  -6   3      183.20      183.82     12.55 o 
  -4  -6   3       20.77       14.67      6.93 o 
  -3  -6   3       17.59       23.93      7.34 o 
  -2  -6   3      395.04      402.69     15.88 o 
  -1  -6   3      792.30      780.18     21.88 o 
   0  -6   3       87.34      105.44     10.17 o 
   1  -6   3       24.76       35.93      7.50 o 
   2  -6   3      395.33      375.75     15.26 o 
   3  -6   3      489.31      510.63     18.23 o 
   4  -6   3      118.30      117.36      7.44 o 
   5  -6   3       78.41       76.46     15.30 o 
   6  -6   3        1.16       -5.33      5.63 o 
   7  -6   3       70.89       84.62      8.52 o 
  -7  -5   3       26.28       26.75      5.69 o 
  -6  -5   3       96.28      100.43      7.88 o 
  -5  -5   3      258.69      276.05      9.76 o 
  -4  -5   3      175.44      163.22      7.74 o 
  -3  -5   3      143.01      147.91      9.88 o 
  -2  -5   3      400.72      387.32     14.71 o 
  -1  -5   3      172.93      164.55      9.88 o 
   0  -5   3      303.48      297.22     12.38 o 
   1  -5   3     1420.91     1348.69     28.33 o 
   2  -5   3      792.57      840.10     21.35 o 
   3  -5   3        0.85        2.82      3.85 o 
   4  -5   3       28.74       26.69      5.15 o 
   5  -5   3       40.93       47.05      6.26 o 
   6  -5   3       46.98       53.40      6.68 o 
   7  -5   3       20.87       16.39      5.74 o 
  -8  -4   3        3.32       -0.73      7.02 o 
  -6  -4   3       20.96       19.85      6.50 o 
  -5  -4   3       45.08       49.61      7.51 o 
  -4  -4   3      216.10      218.77      7.86 o 
  -3  -4   3      212.81      197.19      7.14 o 
  -2  -4   3     1149.33     1128.34     24.40 o 
  -1  -4   3     1098.13     1061.60     22.95 o 
   0  -4   3      141.99      141.48      8.35 o 
   1  -4   3      122.65      108.69      8.12 o 
   2  -4   3      315.33      277.27      7.94 o 
   3  -4   3      596.08      578.53     17.43 o 
   4  -4   3      216.73      225.34      8.12 o 
   5  -4   3       13.01       12.61      4.70 o 
   6  -4   3        1.06       -3.89      3.89 o 
   7  -4   3      202.77      221.92      9.39 o 
   8  -4   3      162.60      169.08     14.60 o 
  -8  -3   3        3.44        2.12      6.61 o 
  -7  -3   3      168.86      170.59     11.24 o 
  -6  -3   3      318.79      335.47     13.96 o 
  -5  -3   3      556.82      573.69     17.47 o 
  -4  -3   3      617.67      589.15     16.54 o 
  -3  -3   3       23.50       24.47      4.86 o 
  -2  -3   3      229.74      244.28      6.86 o 
  -1  -3   3     2784.34     3045.46     47.53 o 
   0  -3   3     3094.86     3092.05     32.40 o 
   1  -3   3      245.38      220.35      4.74 o 
   2  -3   3        0.90        2.81      1.95 o 
   3  -3   3       32.40       41.16      2.90 o 
   4  -3   3      643.72      627.61     11.85 o 
   6  -3   3      166.88      168.67     17.90 o 
   7  -3   3        4.45       -1.06      5.55 o 
   8  -3   3       72.99       62.79     11.73 o 
  -8  -2   3       50.52       59.90      9.79 o 
  -7  -2   3      156.99      143.28      9.94 o 
  -6  -2   3      128.93      136.15      9.57 o 
  -5  -2   3      315.14      280.17      7.55 o 
  -4  -2   3      125.72      119.56      7.39 o 
  -3  -2   3      771.11      764.46     17.27 o 
  -2  -2   3     4615.25     4652.94     45.91 o 
  -1  -2   3       11.22       15.67      2.08 o 
   0  -2   3     4031.92     3997.71     31.82 o 
   1  -2   3     1541.02     1558.05     14.30 o 
   2  -2   3     4388.52     4421.82     35.32 o 
   3  -2   3      240.25      249.57      6.40 o 
   4  -2   3       24.49       30.70      3.18 o 
   5  -2   3        3.82        6.25      3.34 o 
   6  -2   3      203.32      229.17      8.14 o 
   7  -2   3      290.39      304.62     15.76 o 
   8  -2   3       30.36       37.73     10.33 o 
  -9  -1   3       26.77       42.08      8.81 o 
  -8  -1   3       16.78        4.52      6.43 o 
  -7  -1   3      239.09      243.86      8.60 o 
  -6  -1   3     1322.66     1331.01     19.76 o 
  -5  -1   3     1454.64     1447.65     19.44 o 
  -4  -1   3        3.23        1.57      2.36 o 
  -3  -1   3      619.48      603.96     12.77 o 
  -2  -1   3       21.65       28.14      1.72 o 
  -1  -1   3     8216.21     8101.69     76.41 o 
   0  -1   3     1598.02     1689.94     13.86 o 
   1  -1   3     1926.35     1893.52     16.10 o 
   2  -1   3     1351.43     1367.24     12.63 o 
   3  -1   3     8726.43     8772.38     66.75 o 
   4  -1   3     3399.72     3517.78     29.55 o 
   5  -1   3       97.04       91.63      5.62 o 
   6  -1   3      108.33      117.13     10.83 o 
   7  -1   3      139.04      135.83     12.63 o 
   8  -1   3      168.26      178.21     13.69 o 
  -9   0   3       69.93       63.27     10.08 o 
  -8   0   3      160.86      157.45     11.40 o 
  -7   0   3       42.51       58.55      5.97 o 
  -6   0   3       33.38       47.60      5.13 o 
  -5   0   3       16.34       28.88      8.00 o 
  -4   0   3      530.22      527.70      9.37 o 
  -3   0   3      136.87      148.91      3.53 o 
  -2   0   3      119.03      122.33      3.79 o 
  -1   0   3     2140.36     2011.68     28.05 o 
   0   0   3     2046.11     2093.16     29.70 o 
   1   0   3      342.73      348.11      8.76 o 
   2   0   3        7.10        7.10      2.34 o 
   3   0   3      361.66      372.29      6.29 o 
   4   0   3      176.87      154.33      4.17 o 
   5   0   3       92.75       77.00      3.74 o 
   6   0   3       81.66       79.24      9.65 o 
   7   0   3       38.38       38.52      8.71 o 
   8   0   3        2.71        1.02      7.69 o 
  -9   1   3        0.09       -3.94      6.54 o 
  -8   1   3      277.58      283.64     10.31 o 
  -7   1   3      321.08      322.63      9.97 o 
  -6   1   3      612.14      614.51     12.65 o 
  -5   1   3      487.55      474.03     10.11 o 
  -4   1   3        2.07        2.12      1.75 o 
  -3   1   3      268.18      253.95      4.51 o 
  -2   1   3     6242.62     6327.93     65.15 o 
  -1   1   3     5171.71     5562.42     52.13 o 
   0   1   3     2951.83     2982.34     29.15 o 
   1   1   3     1481.27     1427.04     22.61 o 
   2   1   3      777.79      771.45      9.47 o 
   3   1   3      874.50      884.75     11.25 o 
   4   1   3      132.10      120.03      9.29 o 
   5   1   3      369.55      417.54     12.29 o 
   6   1   3       40.59       46.00      8.33 o 
   7   1   3      290.11      273.16     14.64 o 
   8   1   3      188.43      196.87     13.87 o 
  -9   2   3       26.86       14.83      7.57 o 
  -8   2   3        5.60        9.38      6.09 o 
  -7   2   3       29.57       37.71      5.75 o 
  -6   2   3      102.26      106.11      7.44 o 
  -5   2   3      345.29      358.47      9.19 o 
  -4   2   3       58.20       51.97      4.89 o 
  -3   2   3      743.23      714.50     16.77 o 
  -2   2   3     2523.40     2646.44     27.27 o 
  -1   2   3    10951.69    10562.08    103.16 o 
   0   2   3     5361.11     5373.86     50.91 o 
   1   2   3      961.69      934.10     21.66 o 
   2   2   3       30.63       22.54      3.29 o 
   3   2   3      152.14      140.52      4.41 o 
   4   2   3      163.86      161.05      8.35 o 
   5   2   3      197.70      183.79      9.30 o 
   6   2   3      295.52      291.07     11.86 o 
   7   2   3       26.89       21.30      8.81 o 
   8   2   3       17.20       19.77      8.49 o 
  -9   3   3        0.99       -5.81      5.81 o 
  -8   3   3       32.20       34.87      6.26 o 
  -7   3   3       66.76       62.88      6.76 o 
  -6   3   3       83.58      103.21     10.09 o 
  -5   3   3       41.80       49.34      5.22 o 
  -4   3   3        1.26        3.01      2.06 o 
  -3   3   3      126.39      128.67      7.43 o 
  -2   3   3     4013.99     4151.60     41.32 o 
  -1   3   3     1918.62     1944.92     21.66 o 
   0   3   3       88.65       83.16      3.96 o 
   1   3   3      557.21      552.16      8.94 o 
   2   3   3      191.77      189.67      5.85 o 
   3   3   3      242.81      221.04      6.16 o 
   4   3   3       33.72       33.44      6.25 o 
   5   3   3       57.52       69.87      7.87 o 
   6   3   3      230.63      216.11     11.09 o 
  -8   4   3       26.82       20.35      5.83 o 
  -7   4   3       34.83       40.45      6.35 o 
  -6   4   3      157.35      135.58     10.19 o 
  -5   4   3      414.96      386.70     14.76 o 
  -4   4   3        3.91        1.50      5.06 o 
  -3   4   3      153.33      147.47      6.46 o 
  -2   4   3       57.57       61.18      5.91 o 
  -1   4   3      685.24      700.79     11.30 o 
   0   4   3      858.19      846.59     12.76 o 
   1   4   3       10.81        9.12      3.01 o 
   2   4   3      101.46       91.79      5.04 o 
   3   4   3     1065.70     1077.52     23.38 o 
   4   4   3      576.26      538.84     16.20 o 
   5   4   3       91.36      100.04      8.69 o 
   6   4   3      111.51      112.45      9.58 o 
  -8   5   3       46.60       31.43      8.42 o 
  -7   5   3       28.28       17.01      6.98 o 
  -6   5   3       21.01       23.45      8.01 o 
  -5   5   3      303.26      293.39     13.73 o 
  -4   5   3      462.50      452.94     16.06 o 
  -3   5   3      209.40      195.48      6.45 o 
  -2   5   3      156.09      149.46      6.03 o 
  -1   5   3      196.00      182.41      6.76 o 
   0   5   3       48.14       61.32      5.02 o 
   1   5   3      132.40      136.44     10.94 o 
   2   5   3      608.98      678.29     54.85 o 
   3   5   3       59.67       66.83      8.00 o 
   4   5   3       23.68       29.03      6.96 o 
   5   5   3       47.12       59.49      9.12 o 
   6   5   3       99.95      115.09     10.40 o 
  -7   6   3        8.29       14.83      7.30 o 
  -6   6   3       17.08       14.33      6.86 o 
  -5   6   3        9.11       14.92      6.98 o 
  -4   6   3       64.88       73.28      9.38 o 
  -3   6   3        1.12       -0.29      3.37 o 
  -2   6   3      397.63      394.73      9.99 o 
  -1   6   3      133.66      127.77      6.60 o 
   0   6   3      716.02      690.93     13.29 o 
   1   6   3      426.88      451.17     21.82 o 
   2   6   3      422.36      420.83     15.05 o 
   3   6   3       94.67      100.20      8.69 o 
   4   6   3       65.97       79.63      9.87 o 
   5   6   3       19.23       20.60      7.09 o 
  -6   7   3       27.92       31.11      8.92 o 
  -5   7   3       51.20       50.54      8.99 o 
  -4   7   3      125.83      133.09     10.70 o 
  -3   7   3       65.50       79.72     10.03 o 
  -2   7   3       62.02       57.41      5.72 o 
  -1   7   3      133.61      147.20      7.40 o 
   0   7   3      644.07      649.01     13.77 o 
   1   7   3      257.88      250.46      8.94 o 
   2   7   3       26.13       17.02      7.19 o 
   3   7   3       24.69       20.64      7.14 o 
   4   7   3       53.23       42.68      8.57 o 
  -5   8   3        0.32        0.77      6.89 o 
  -4   8   3       31.32       29.22      8.32 o 
  -3   8   3      162.68      183.11     12.80 o 
  -2   8   3      103.48      117.53      7.16 o 
  -1   8   3       60.98       94.54     11.59 o 
   0   8   3        2.23        5.76      5.65 o 
   1   8   3       32.46       33.76      8.08 o 
   2   8   3       67.71       46.92      7.92 o 
   3   8   3       36.27       20.92      6.87 o 
  -3   9   3        2.16       14.62      8.05 o 
  -2   9   3       78.45      110.53     12.71 o 
  -1   9   3      190.60      231.86     17.16 o 
   0   9   3       94.49      102.64     11.47 o 
  -2  -9   4       65.79       78.80     12.07 o 
  -1  -9   4        1.30       -6.70      6.70 o 
   0  -9   4       41.10       55.59     11.88 o 
   1  -9   4      170.78      174.83     14.09 o 
   3  -9   4        1.07        1.67      7.18 o 
  -4  -8   4        0.36        4.01      8.32 o 
  -3  -8   4      151.47      145.48     12.66 o 
  -2  -8   4      186.08      182.25     13.30 o 
  -1  -8   4       23.16       36.17      9.85 o 
   0  -8   4       14.72        1.12      7.48 o 
   1  -8   4      160.23      169.42     12.77 o 
   2  -8   4        2.53       -4.52      7.69 o 
   3  -8   4       90.91       57.50      9.97 o 
   4  -8   4       10.64       19.16      8.90 o 
   5  -8   4       15.18        9.87      7.71 o 
  -5  -7   4      295.69      303.52     16.33 o 
  -4  -7   4      498.28      524.19     20.83 o 
  -3  -7   4      255.62      271.09     14.80 o 
  -2  -7   4       64.76       45.19      9.37 o 
  -1  -7   4       26.58       31.84      8.87 o 
   0  -7   4      357.77      344.83     16.06 o 
   1  -7   4       48.76       50.91      9.31 o 
   2  -7   4      165.26      178.57     12.66 o 
   3  -7   4       80.07       60.81      9.76 o 
   4  -7   4       63.63       68.74     10.76 o 
   5  -7   4       61.50       63.68     10.68 o 
   6  -7   4      180.40      171.09     17.57 o 
  -6  -6   4      160.89      170.75      9.29 o 
  -5  -6   4        0.15        3.69      7.28 o 
  -4  -6   4      591.09      579.28     20.32 o 
  -3  -6   4      184.11      190.62     12.06 o 
  -2  -6   4      516.25      543.31     18.84 o 
  -1  -6   4      230.88      195.61     11.97 o 
   0  -6   4       64.11       69.95      9.22 o 
   1  -6   4      287.52      305.41     14.07 o 
   2  -6   4     1298.67     1227.03     29.01 o 
   3  -6   4     1015.25     1089.15     27.55 o 
   4  -6   4      186.79      188.78     10.94 o 
   5  -6   4        0.10       -0.37      4.78 o 
   6  -6   4      181.53      203.57      9.65 o 
   7  -6   4      103.63      114.79      9.35 o 
  -7  -5   4      173.09      192.15      9.71 o 
  -6  -5   4       60.11       78.83     17.01 o 
  -5  -5   4       59.77       80.91      6.88 o 
  -4  -5   4        4.63        5.41      4.04 o 
  -3  -5   4       88.73      101.98      9.10 o 
  -2  -5   4       42.50       44.80      7.37 o 
  -1  -5   4      658.77      671.08     19.11 o 
   0  -5   4     1009.98      969.29     23.47 o 
   1  -5   4      683.25      655.58     18.47 o 
   2  -5   4      176.52      168.51      7.31 o 
   3  -5   4      321.80      307.76     11.27 o 
   4  -5   4      183.06      176.01     12.87 o 
   5  -5   4       15.81       18.04      5.06 o 
   6  -5   4        0.24       -2.67      8.97 o 
   7  -5   4       13.18        9.52      5.30 o 
  -8  -4   4      226.36      179.05     12.55 o 
  -7  -4   4      400.21      362.60     16.06 o 
  -6  -4   4       30.30       19.05      6.91 o 
  -5  -4   4      131.37      121.53      9.40 o 
  -3  -4   4      838.95      850.48     15.53 o 
  -2  -4   4      493.79      480.53     10.81 o 
  -1  -4   4       10.05        7.89      4.49 o 
   0  -4   4      229.38      216.48      6.61 o 
   1  -4   4     4225.53     4174.44     35.32 o 
   2  -4   4     3219.86     3312.22     31.58 o 
   3  -4   4      474.88      477.78      9.20 o 
   4  -4   4       77.50       81.23      9.34 o 
   5  -4   4      282.24      278.37      9.18 o 
   6  -4   4       43.86       45.34      5.90 o 
   7  -4   4      126.10       92.67     11.81 o 
   8  -4   4        1.33       -2.97      8.89 o 
  -8  -3   4        0.15       -2.33      6.62 o 
  -7  -3   4        3.49        1.10      5.82 o 
  -6  -3   4      454.13      441.31     16.28 o 
  -5  -3   4      777.03      781.60     21.01 o 
  -4  -3   4       13.53        7.21      4.93 o 
  -3  -3   4     1146.74     1073.51     22.99 o 
  -2  -3   4     3437.27     3590.51     60.71 o 
  -1  -3   4     3378.81     3394.45     30.01 o 
   0  -3   4      191.31      196.78      5.86 o 
   1  -3   4       31.89       35.71      2.76 o 
   2  -3   4       65.75       67.36      4.09 o 
   3  -3   4      708.77      727.30     14.87 o 
   4  -3   4      368.21      375.05      9.26 o 
   5  -3   4        5.94        1.40      3.70 o 
   6  -3   4        0.31       -2.93      3.88 o 
   7  -3   4      104.41      120.50     13.05 o 
   8  -3   4       47.93       50.39     11.24 o 
  -8  -2   4       19.19        5.54      6.46 o 
  -7  -2   4       71.10       75.45      9.47 o 
  -6  -2   4       72.74       77.55      8.92 o 
  -5  -2   4      348.00      346.10      8.42 o 
  -4  -2   4      497.64      511.35     14.81 o 
  -3  -2   4      717.65      763.35     16.38 o 
  -2  -2   4        3.01       -0.62      1.98 o 
  -1  -2   4      746.27      734.63     10.91 o 
   0  -2   4        4.39        5.39      1.74 o 
   1  -2   4       61.98       58.56      2.94 o 
   2  -2   4      486.38      513.58     11.62 o 
   3  -2   4      163.37      147.08      4.11 o 
   4  -2   4       45.21       55.13      7.05 o 
   5  -2   4     1109.17     1125.84     37.03 o 
   6  -2   4     1317.76     1316.21     31.32 o 
   7  -2   4       79.85       62.82     10.88 o 
   8  -2   4       13.18        4.04      8.89 o 
  -9  -1   4       23.36       10.56      7.39 o 
  -8  -1   4      102.90      113.82     10.51 o 
  -7  -1   4      447.39      413.37     16.36 o 
  -6  -1   4      490.11      454.52     15.87 o 
  -5  -1   4       66.48       69.74      4.76 o 
  -4  -1   4       52.24       53.69      6.42 o 
  -3  -1   4       53.83       66.22      2.73 o 
  -2  -1   4     1276.45     1243.59     15.37 o 
  -1  -1   4     4569.43     4597.61     45.68 o 
   0  -1   4      307.39      311.22      4.01 o 
   1  -1   4     2342.16     2318.65     19.58 o 
   2  -1   4     1824.39     1883.49     16.80 o 
   3  -1   4      981.72      995.77     13.62 o 
   4  -1   4       30.07       33.65      2.76 o 
   5  -1   4      149.76      142.63     10.54 o 
   6  -1   4        1.26       15.96      7.21 o 
   7  -1   4      128.89      131.75     11.91 o 
   8  -1   4       99.70      113.13     12.87 o 
  -9   0   4       37.69       36.33      9.44 o 
  -8   0   4       11.50        6.30      6.36 o 
  -7   0   4       63.95       60.44      8.51 o 
  -6   0   4      461.41      448.44     10.40 o 
  -5   0   4      915.88      891.41     15.23 o 
  -4   0   4        2.00        0.99      1.85 o 
  -3   0   4      835.24      809.18      8.92 o 
  -2   0   4      349.11      340.71      6.52 o 
  -1   0   4       23.67       34.61      2.70 o 
   0   0   4     2319.62     2333.24     23.59 o 
   1   0   4      317.59      340.79      5.08 o 
   2   0   4      474.79      466.06     14.30 o 
   3   0   4     1717.31     1839.86     19.80 o 
   4   0   4     2648.88     2758.71     24.47 o 
   5   0   4       51.97       54.62      5.24 o 
   6   0   4       71.87       57.07      9.12 o 
   7   0   4        0.03       -2.48      7.00 o 
   8   0   4       51.70       68.41     11.54 o 
  -9   1   4       83.51       98.37     11.84 o 
  -8   1   4       72.92       86.15     11.18 o 
  -7   1   4        5.86        2.84      4.22 o 
  -6   1   4      275.85      272.51      8.60 o 
  -5   1   4       52.29       60.07      4.92 o 
  -4   1   4      301.22      293.84      5.41 o 
  -3   1   4     1400.09     1381.07     16.51 o 
  -2   1   4     3064.12     3168.06     63.29 o 
  -1   1   4      235.53      254.82      5.27 o 
   0   1   4      433.79      448.46      6.63 o 
   1   1   4     2690.55     2857.47     41.42 o 
   2   1   4     2038.28     2078.69     32.36 o 
   3   1   4      360.17      338.40     10.54 o 
   4   1   4       53.31       66.12      6.50 o 
   5   1   4       39.42       42.18      6.36 o 
   6   1   4      111.59      119.32     10.49 o 
   7   1   4       20.45       17.09      8.19 o 
   8   1   4       16.04       17.26      9.05 o 
  -9   2   4       83.65       88.80     12.25 o 
  -8   2   4        3.44       -2.39      6.80 o 
  -7   2   4       20.39       25.53      5.38 o 
  -6   2   4      341.16      365.51     12.03 o 
  -5   2   4      366.93      368.46      9.37 o 
  -4   2   4       83.10       94.18      4.15 o 
  -3   2   4      207.31      204.56      5.45 o 
  -2   2   4     2804.37     2867.91     29.88 o 
  -1   2   4     2487.05     2605.26     27.24 o 
   0   2   4     1454.77     1509.11     17.14 o 
   1   2   4        2.88        4.67      1.71 o 
   2   2   4      741.83      743.34      9.77 o 
   3   2   4     1279.14     1249.55     23.88 o 
   4   2   4      121.65      132.80      8.46 o 
   5   2   4      114.83      116.42      8.49 o 
   6   2   4        2.37        2.37      5.50 o 
   7   2   4      267.14      296.24     15.88 o 
  -8   3   4        0.41       -5.26      5.64 o 
  -7   3   4        2.20        3.48      4.90 o 
  -6   3   4      265.40      248.77      9.14 o 
  -5   3   4      699.23      728.88     20.44 o 
  -4   3   4      449.67      447.64      8.43 o 
  -3   3   4       43.69       50.74      4.32 o 
  -2   3   4     1263.68     1393.93     18.95 o 
  -1   3   4      435.54      499.44      8.78 o 
   0   3   4      359.90      324.38      6.78 o 
   1   3   4      347.09      309.75     13.44 o 
   2   3   4       31.63       42.99      3.40 o 
   3   3   4        9.76        5.97      4.95 o 
   4   3   4      239.67      256.23     11.45 o 
   5   3   4       57.35       68.77      8.10 o 
   6   3   4      197.47      196.63     11.13 o 
  -8   4   4       27.44       18.09      8.01 o 
  -7   4   4      161.81      142.94     10.95 o 
  -6   4   4      108.24       96.41      9.10 o 
  -5   4   4        2.14        4.17      5.64 o 
  -4   4   4      242.42      220.56     11.38 o 
  -3   4   4      158.65      137.57      5.45 o 
  -2   4   4      122.75      135.11      5.34 o 
  -1   4   4       21.12       28.47      3.54 o 
   0   4   4        7.72        1.23      2.60 o 
   1   4   4       44.05       52.65      5.22 o 
   2   4   4      686.20      678.98     17.88 o 
   3   4   4     1249.00     1267.43     26.46 o 
   4   4   4      134.43      121.18      9.40 o 
   5   4   4        0.67        2.17      5.79 o 
   6   4   4      108.27      122.57     10.19 o 
  -8   5   4        0.81       -4.70      6.20 o 
  -7   5   4       57.78       37.23      8.94 o 
  -6   5   4      146.44      163.25     11.47 o 
  -5   5   4      324.92      398.61     16.04 o 
  -4   5   4      195.46      189.98     10.90 o 
  -3   5   4      125.93      130.72      6.00 o 
  -2   5   4       10.42       10.72      3.39 o 
  -1   5   4      317.94      316.04      8.35 o 
   0   5   4      128.67      145.52      6.28 o 
   1   5   4      206.90      209.70      7.09 o 
   2   5   4      118.63      103.80      9.26 o 
   3   5   4      795.56      862.50     22.17 o 
   4   5   4      275.44      284.89     13.23 o 
   5   5   4       83.88       77.30      9.74 o 
   6   5   4        8.30        4.42      7.19 o 
  -7   6   4       80.57       34.06      7.18 o 
  -6   6   4       49.74       40.35      8.37 o 
  -5   6   4       14.21       16.97      6.87 o 
  -4   6   4       34.52       52.58      9.14 o 
  -3   6   4      113.50      130.15      6.44 o 
  -2   6   4      984.16      977.75     17.56 o 
  -1   6   4       38.00       40.91      5.07 o 
   0   6   4        0.90        1.94      3.89 o 
   1   6   4      445.40      449.54     15.90 o 
   2   6   4     1370.91     1250.64     28.05 o 
   3   6   4      207.40      212.05     12.07 o 
   4   6   4        7.60       10.68      6.29 o 
   5   6   4       16.88        8.05      7.34 o 
  -6   7   4       67.15      102.41     12.41 o 
  -5   7   4       85.95       73.06      9.97 o 
  -4   7   4        6.85        3.06      6.98 o 
  -3   7   4       53.95       63.23      9.33 o 
  -2   7   4      294.59      303.42      9.71 o 
  -1   7   4      496.09      545.37     12.72 o 
   0   7   4      134.57      155.90     10.98 o 
   1   7   4        0.03        0.66      6.45 o 
   2   7   4       50.83       38.23      8.14 o 
   3   7   4       74.41       34.74      6.82 o 
  -5   8   4       25.77       12.98      7.80 o 
  -4   8   4       42.52       59.71     10.90 o 
  -3   8   4        1.10        5.48      7.12 o 
  -2   8   4       34.49       40.71      6.30 o 
  -1   8   4       26.21       30.97      8.05 o 
   0   8   4       88.74       84.92     10.04 o 
   1   8   4       77.19       57.32      8.94 o 
   2   8   4       44.39       16.85      6.25 o 
  -2  -9   5       13.17        4.13      8.83 o 
  -1  -9   5      155.62      142.94     13.69 o 
   0  -9   5      251.20      261.48     16.38 o 
   1  -9   5      115.33       92.12     13.05 o 
   2  -9   5        9.02        6.71      6.78 o 
   3  -9   5       21.75       18.95      8.23 o 
  -4  -8   5       94.89      120.98     14.48 o 
  -3  -8   5      469.15      531.81     22.12 o 
  -2  -8   5      225.68      237.74     15.08 o 
  -1  -8   5       76.50       94.66     12.45 o 
   0  -8   5       15.56       18.25      8.40 o 
   1  -8   5      233.86      259.66     15.71 o 
   2  -8   5      209.72      207.72     13.89 o 
   3  -8   5      174.34      190.45     13.89 o 
   4  -8   5        1.42        3.38      6.98 o 
   5  -8   5       14.38       15.92      8.44 o 
  -5  -7   5      173.04      165.69     13.52 o 
  -4  -7   5       96.99      102.41     12.45 o 
  -3  -7   5        0.81       -4.83      6.34 o 
  -2  -7   5      197.02      209.36     13.28 o 
  -1  -7   5      297.23      310.31     15.67 o 
   0  -7   5       68.63       78.92     10.56 o 
   1  -7   5       20.93       18.45      8.37 o 
   2  -7   5       34.29       34.65      8.60 o 
   3  -7   5      121.51      128.07     13.12 o 
   4  -7   5       92.86       82.66     11.09 o 
   5  -7   5       50.68       46.54     11.67 o 
   6  -7   5       12.65       13.45      5.91 o 
  -6  -6   5       10.75       14.87      7.59 o 
  -5  -6   5      325.12      335.43     11.86 o 
  -4  -6   5      217.51      226.08     13.69 o 
  -3  -6   5      255.42      283.01     14.44 o 
  -2  -6   5      804.51      799.29     23.54 o 
  -1  -6   5      146.70      168.31     11.61 o 
   0  -6   5      273.29      294.92     14.03 o 
   1  -6   5      575.98      595.56     19.27 o 
   2  -6   5     1005.26      975.99     25.54 o 
   3  -6   5       29.12       29.58      5.55 o 
   4  -6   5       39.58       40.34     11.27 o 
   5  -6   5       50.37       53.98      6.99 o 
   6  -6   5      125.89      126.33      8.76 o 
  -7  -5   5      133.31      156.64      9.21 o 
  -6  -5   5      524.31      560.10     14.91 o 
  -5  -5   5      285.09      299.50     10.47 o 
  -4  -5   5      648.11      699.84     15.63 o 
  -3  -5   5      668.88      690.87     14.97 o 
  -2  -5   5     1294.07     1258.60     28.90 o 
  -1  -5   5      683.18      680.73     19.78 o 
   0  -5   5        0.48        4.20      5.79 o 
   1  -5   5       83.99      109.74      9.85 o 
   2  -5   5      860.74      847.53     11.87 o 
   3  -5   5     1278.17     1310.09     15.81 o 
   4  -5   5      562.23      610.66     20.10 o 
   5  -5   5        1.13        0.67      4.40 o 
   6  -5   5       32.94       23.98      5.83 o 
   7  -5   5       80.46       63.43     11.52 o 
  -8  -4   5        7.81        1.19      7.00 o 
  -7  -4   5        8.91        7.59      6.73 o 
  -6  -4   5      144.53      121.28      9.99 o 
  -5  -4   5      155.11      135.73     10.03 o 
  -4  -4   5      130.78      129.03      9.21 o 
  -3  -4   5       40.08       55.33     15.71 o 
  -2  -4   5      132.79      132.32      6.30 o 
  -1  -4   5       54.59       60.36      4.96 o 
   0  -4   5      300.21      270.75      7.64 o 
   1  -4   5      117.56      107.73      5.03 o 
   2  -4   5       13.68       19.17      3.05 o 
   3  -4   5       84.29       90.11      4.48 o 
   4  -4   5      157.82      147.64      7.18 o 
   5  -4   5      112.01      112.53      6.89 o 
   6  -4   5       80.13       71.41     10.68 o 
   7  -4   5       16.63       11.84      9.05 o 
  -8  -3   5       95.60       99.61     11.43 o 
  -7  -3   5      166.77      153.18     11.52 o 
  -6  -3   5       77.18       70.89      9.21 o 
  -5  -3   5        3.61       -2.94      4.63 o 
  -4  -3   5      109.51      111.51      8.26 o 
  -3  -3   5     1027.06      976.07     22.10 o 
  -2  -3   5     2414.65     2520.25     30.81 o 
  -1  -3   5      554.58      585.83      8.81 o 
   0  -3   5       36.91       45.37      3.01 o 
   1  -3   5       33.72       42.24      3.06 o 
   2  -3   5      287.26      298.42      6.05 o 
   3  -3   5      236.64      232.24      5.56 o 
   4  -3   5       10.77       12.87      2.70 o 
   5  -3   5        3.34       -1.28      7.24 o 
   6  -3   5      151.37      180.12     13.00 o 
   7  -3   5      378.79      360.70     18.06 o 
   8  -3   5       43.95       22.95     10.22 o 
  -8  -2   5        8.44        2.67      6.52 o 
  -7  -2   5       38.92       33.67      7.76 o 
  -6  -2   5      403.10      413.43     15.92 o 
  -5  -2   5      530.18      507.07     16.36 o 
  -4  -2   5      198.36      183.13      9.47 o 
  -3  -2   5       68.91       71.55      5.29 o 
  -2  -2   5        4.16        5.42      2.50 o 
  -1  -2   5     1385.27     1292.61     23.04 o 
   0  -2   5      305.81      280.29      4.90 o 
   1  -2   5      212.55      220.76      7.33 o 
   2  -2   5       40.90       41.86      3.81 o 
   3  -2   5      578.90      572.86      8.11 o 
   4  -2   5       60.10       68.22      4.81 o 
   5  -2   5      106.64      114.37     10.84 o 
   6  -2   5        2.43       10.03      7.28 o 
   7  -2   5        0.69       -5.68      8.33 o 
   8  -2   5        2.55       -8.35      8.35 o 
  -9  -1   5       11.75       13.41      7.25 o 
  -8  -1   5       35.46       37.95      8.65 o 
  -7  -1   5      120.53      105.88      9.46 o 
  -6  -1   5       63.42       63.43      8.64 o 
  -5  -1   5      955.94      926.86     22.53 o 
  -4  -1   5     2965.40     3117.40     41.74 o 
  -3  -1   5     4182.39     4238.33     43.32 o 
  -2  -1   5       15.30       16.62      3.35 o 
  -1  -1   5      772.86      803.73     11.15 o 
   0  -1   5        5.39        5.92      1.54 o 
   1  -1   5     1510.73     1512.02     14.14 o 
   2  -1   5     3352.53     3517.00     29.05 o 
   3  -1   5        0.85        1.83      1.76 o 
   4  -1   5       59.59       66.25      4.87 o 
   5  -1   5     1352.93     1383.30     30.70 o 
   6  -1   5      904.40      882.94     25.16 o 
   7  -1   5       31.28       28.21      9.21 o 
   8  -1   5        5.47        3.69      7.85 o 
  -9   0   5        0.01       -4.26      6.29 o 
  -8   0   5       48.53       44.20      8.81 o 
  -7   0   5      229.88      245.61     13.16 o 
  -6   0   5      362.05      361.57     14.37 o 
  -5   0   5      157.70      162.59      7.58 o 
  -4   0   5        0.06       -1.16      1.83 o 
  -3   0   5      711.80      628.10     18.50 o 
  -2   0   5     2079.92     2160.76     23.72 o 
  -1   0   5       90.42       97.91      3.90 o 
   0   0   5     1134.28     1114.95     13.22 o 
   1   0   5      218.55      199.16      4.07 o 
   2   0   5     1092.85     1152.17     21.14 o 
   3   0   5     2106.57     2162.99     22.87 o 
   4   0   5      215.25      219.50      7.27 o 
   5   0   5       13.40        8.04      4.47 o 
   6   0   5       15.50       20.99      7.78 o 
   7   0   5      116.38      127.93     12.82 o 
   8   0   5       69.82       57.55     10.99 o 
  -9   1   5       48.05       61.26     10.47 o 
  -8   1   5        5.85       10.26      7.44 o 
  -7   1   5       12.84       15.17      6.41 o 
  -6   1   5      111.63      101.38      6.26 o 
  -5   1   5      658.35      650.51     10.47 o 
  -4   1   5      139.85      126.10      5.01 o 
  -3   1   5      918.01      863.15     12.36 o 
  -2   1   5      281.34      282.39      6.32 o 
  -1   1   5     1918.80     1875.90     25.22 o 
   0   1   5      623.83      615.99      8.70 o 
   1   1   5      409.51      411.15     11.61 o 
   2   1   5     1337.74     1384.35     24.84 o 
   3   1   5      250.78      264.29     10.38 o 
   4   1   5       36.54       54.65      6.80 o 
   5   1   5      117.71      128.53      8.69 o 
   6   1   5       97.22      112.84     11.54 o 
   7   1   5       11.18       17.74      8.49 o 
  -9   2   5      165.31      170.09     13.23 o 
  -8   2   5      162.11      159.02     11.95 o 
  -7   2   5        9.52        5.15      6.39 o 
  -6   2   5      220.56      227.37      8.54 o 
  -5   2   5       88.51       96.55      8.71 o 
  -4   2   5       74.79       79.28      4.38 o 
  -3   2   5      258.29      276.68      6.66 o 
  -2   2   5     2924.90     3058.90     34.37 o 
  -1   2   5       54.36       44.92      7.67 o 
   0   2   5     1648.54     1781.82     20.09 o 
   1   2   5     2028.38     2043.78     22.01 o 
   2   2   5     2213.09     2189.62     35.88 o 
   3   2   5      965.21      938.54     20.78 o 
   4   2   5       71.88       77.16      8.00 o 
   5   2   5       33.36       38.09      6.77 o 
   6   2   5      203.30      198.12     11.24 o 
   7   2   5      153.34      155.72     13.16 o 
  -8   3   5       33.90       29.04      8.76 o 
  -7   3   5       71.22       72.23     10.01 o 
  -6   3   5      261.55      235.75     12.38 o 
  -5   3   5      469.54      470.92     16.15 o 
  -4   3   5      153.09      167.36      5.85 o 
  -3   3   5      170.78      159.17      6.44 o 
  -2   3   5      520.59      549.73      9.82 o 
  -1   3   5      697.02      779.98     11.91 o 
   0   3   5     1839.90     1931.36     22.25 o 
   1   3   5      130.30      139.55      4.66 o 
   2   3   5       10.08       11.11      4.84 o 
   3   3   5      614.74      598.89     17.04 o 
   4   3   5      521.93      517.60     16.35 o 
   5   3   5      122.54      124.77      9.49 o 
   6   3   5        4.79       11.22      6.91 o 
  -8   4   5       10.35        4.74      7.14 o 
  -7   4   5      129.16      116.46     10.38 o 
  -6   4   5       57.29       55.61      9.10 o 
  -5   4   5        0.50       -0.11      5.18 o 
  -4   4   5      329.80      340.35     13.43 o 
  -3   4   5      617.34      621.80     12.00 o 
  -2   4   5       83.89       87.87      5.01 o 
  -1   4   5        4.45        5.30      2.98 o 
   0   4   5       60.23       66.35      4.74 o 
   1   4   5       41.54       60.13      7.18 o 
   2   4   5      262.36      260.50     11.49 o 
   3   4   5       75.65       98.83      9.69 o 
   4   4   5      113.14      117.70      9.54 o 
   5   4   5      262.19      252.54     12.87 o 
   6   4   5      181.39      180.01     11.88 o 
  -7   5   5       82.37       59.48      9.19 o 
  -6   5   5      267.25      279.00     14.37 o 
  -5   5   5      380.00      369.26     15.46 o 
  -4   5   5        0.04        1.73      5.48 o 
  -3   5   5       71.52       83.80      5.48 o 
  -2   5   5      984.21     1005.53     15.91 o 
  -1   5   5      586.38      592.58     11.68 o 
   0   5   5       81.37       81.11      5.58 o 
   1   5   5      246.83      250.08     12.22 o 
   2   5   5        3.52       -0.61      5.32 o 
   3   5   5      276.21      250.58     12.23 o 
   4   5   5      486.71      431.34     16.49 o 
   5   5   5      175.89      169.70     11.75 o 
  -7   6   5        7.34       -0.46      6.94 o 
  -6   6   5       37.31       33.32      8.65 o 
  -5   6   5       45.38       48.84      9.17 o 
  -4   6   5       11.77       15.46      7.19 o 
  -3   6   5       48.67       61.99      5.71 o 
  -2   6   5        1.31        0.13      3.74 o 
  -1   6   5      258.21      276.22      8.71 o 
   0   6   5       62.77       70.00      9.26 o 
   1   6   5      158.92      149.88     10.17 o 
   2   6   5       18.29       17.66      7.30 o 
   3   6   5       27.54       21.07      6.68 o 
   4   6   5        0.94       -0.57      6.64 o 
  -6   7   5       12.96       10.56      6.62 o 
  -5   7   5        5.47        8.67      7.64 o 
  -4   7   5       23.65       23.22      8.08 o 
  -3   7   5      115.06      110.28     10.20 o 
  -2   7   5      137.92      167.17      8.01 o 
  -1   7   5       47.84       54.80      6.08 o 
   0   7   5       19.93       18.00      6.73 o 
   1   7   5       68.97       55.68      9.10 o 
  -4   8   5       37.72       57.32     10.31 o 
  -3   8   5        6.71        6.89      7.50 o 
  -2   8   5       95.43      104.86      7.32 o 
  -1   8   5      155.18      166.41     11.88 o 
   0   8   5       71.49       74.08     10.47 o 
   1   8   5       10.74       12.16      8.03 o 
  -2  -9   6      125.32      156.86     15.92 o 
  -1  -9   6      206.16      197.57     14.82 o 
   0  -9   6      166.98      159.14     14.32 o 
   1  -9   6       43.59       39.83     11.84 o 
   2  -9   6        3.36        7.50      8.01 o 
  -4  -8   6      293.79      338.87     18.48 o 
  -3  -8   6      271.56      296.20     17.17 o 
  -2  -8   6        1.23       -6.23      6.23 o 
  -1  -8   6       52.72       59.39     10.67 o 
   0  -8   6      401.55      403.85     18.82 o 
   1  -8   6       77.90      108.32     12.77 o 
   2  -8   6        1.51        3.61      8.67 o 
   3  -8   6        0.22       -2.51      8.05 o 
   4  -8   6       30.85       21.65      8.46 o 
  -5  -7   6        5.35        5.04      8.01 o 
  -4  -7   6       84.59       83.89     12.54 o 
  -3  -7   6      328.03      324.50     16.67 o 
  -2  -7   6      362.14      385.72     17.52 o 
  -1  -7   6      117.54      126.06     11.15 o 
   0  -7   6        4.49       -3.19      6.36 o 
   1  -7   6       92.87      105.58     11.70 o 
   2  -7   6      130.54      138.50     11.75 o 
   4  -7   6        5.54       -0.17      5.03 o 
   5  -7   6       12.63        6.89      5.53 o 
  -6  -6   6       74.54       95.35     10.24 o 
  -5  -6   6      212.47      192.61     13.32 o 
  -4  -6   6       92.18      105.29     12.13 o 
  -3  -6   6      224.48      211.85     13.02 o 
  -2  -6   6       57.37       63.36      9.69 o 
  -1  -6   6      339.38      329.23     15.24 o 
   0  -6   6       15.62       26.41      7.82 o 
   1  -6   6      420.90      402.58     16.29 o 
   2  -6   6       21.33       26.02      8.44 o 
   3  -6   6      119.52      118.59      7.71 o 
   4  -6   6      125.09      125.13      7.79 o 
   5  -6   6      345.81      361.92     11.92 o 
   6  -6   6      200.92      216.03     15.26 o 
  -7  -5   6      109.52      129.31     12.30 o 
  -6  -5   6        1.86        4.42      4.49 o 
  -5  -5   6      215.82      222.33      9.30 o 
  -4  -5   6        2.05       -0.34      4.24 o 
  -3  -5   6        5.76        6.94      4.00 o 
  -2  -5   6      582.54      586.99     18.95 o 
  -1  -5   6       48.32       48.97      8.69 o 
   0  -5   6       21.71       24.65      4.45 o 
   1  -5   6      579.93      627.83     17.21 o 
   2  -5   6     1260.24     1277.82     16.82 o 
   3  -5   6      156.50      150.89      5.78 o 
   4  -5   6       31.30       36.07      5.57 o 
   5  -5   6       74.45       72.45      6.72 o 
   6  -5   6       64.40       63.59     11.15 o 
   7  -5   6       45.98       30.75     10.86 o 
  -8  -4   6       30.10       20.53      8.05 o 
  -7  -4   6      162.97      169.61     12.11 o 
  -6  -4   6      350.91      347.75     15.63 o 
  -5  -4   6      208.93      206.19     12.29 o 
  -4  -4   6        0.52        2.05      5.34 o 
  -3  -4   6      211.80      221.69     21.23 o 
  -2  -4   6      453.20      481.34      9.07 o 
  -1  -4   6      668.46      625.81     12.26 o 
   0  -4   6      318.39      309.52     10.06 o 
   1  -4   6      164.76      167.25      5.31 o 
   2  -4   6      253.00      264.44      8.26 o 
   3  -4   6      621.83      608.49      9.75 o 
   4  -4   6      551.83      531.54     12.07 o 
   5  -4   6        4.48        7.82      6.89 o 
   6  -4   6        3.99        7.87      8.21 o 
   7  -4   6       54.90       41.29     10.42 o 
  -8  -3   6       34.88       25.75      8.53 o 
  -7  -3   6       47.23       56.38      9.92 o 
  -6  -3   6        6.00        1.21      5.95 o 
  -5  -3   6       64.68       83.82      9.92 o 
  -4  -3   6      774.50      771.76     20.66 o 
  -3  -3   6     2081.90     2059.26     36.49 o 
  -2  -3   6      552.43      571.68     11.10 o 
  -1  -3   6      803.57      787.63     10.87 o 
   0  -3   6     2278.53     2277.40     24.52 o 
   1  -3   6     1274.72     1282.08     13.93 o 
   2  -3   6      317.59      320.97      6.47 o 
   3  -3   6        7.81        6.97      2.83 o 
   4  -3   6       35.16       37.81      3.66 o 
   5  -3   6       86.49      110.83     11.27 o 
   6  -3   6      166.42      161.55     12.80 o 
   7  -3   6        5.62        6.80      9.01 o 
  -8  -2   6       29.41       28.74      8.12 o 
  -7  -2   6      174.66      156.99     11.08 o 
  -6  -2   6      457.38      462.88     16.90 o 
  -5  -2   6       28.85       22.70      6.27 o 
  -4  -2   6      464.74      429.41      9.76 o 
  -3  -2   6      770.49      790.67     13.26 o 
  -2  -2   6     4084.55     4291.54     44.41 o 
  -1  -2   6     3000.55     3073.35     60.86 o 
   0  -2   6     1298.83     1262.43     19.40 o 
   1  -2   6      147.04      141.13      4.17 o 
   2  -2   6     1015.24     1019.83     11.63 o 
   3  -2   6      251.61      252.02      7.53 o 
   4  -2   6        8.09        5.35      3.76 o 
   5  -2   6       58.31       63.64      9.42 o 
   6  -2   6      172.57      168.33     12.73 o 
   7  -2   6      411.64      389.46     18.88 o 
  -8  -1   6        0.25        1.55      6.89 o 
  -7  -1   6       70.57       82.34     10.06 o 
  -6  -1   6      533.94      485.21     17.17 o 
  -5  -1   6      695.17      681.03     14.17 o 
  -4  -1   6      778.27      783.73     13.18 o 
  -3  -1   6        0.33       -2.46      2.46 o 
  -2  -1   6       26.71       35.89      3.42 o 
  -1  -1   6       61.33       53.30      2.51 o 
   0  -1   6     1722.28     1673.44     13.59 o 
   1  -1   6     2139.21     2189.18     19.59 o 
   2  -1   6      286.15      297.55      5.21 o 
   3  -1   6       25.01       36.58      9.20 o 
   4  -1   6      124.77      132.73      6.24 o 
   5  -1   6      568.45      583.06     19.34 o 
   6  -1   6       65.65       70.04     10.08 o 
   7  -1   6      118.96      126.77     13.57 o 
  -9   0   6       39.10       37.66     10.08 o 
  -8   0   6      193.49      200.36     13.18 o 
  -7   0   6      149.95      152.87     10.95 o 
  -6   0   6       34.21       39.39      7.59 o 
  -5   0   6       23.30       22.30      3.74 o 
  -4   0   6      293.77      302.11      7.62 o 
  -3   0   6     1821.77     1835.75     21.98 o 
  -2   0   6      285.57      295.91      6.91 o 
  -1   0   6       63.43       71.04      3.84 o 
   0   0   6      108.20      115.46      4.05 o 
   1   0   6     2541.79     2469.60     25.76 o 
   2   0   6     2381.69     2363.06     37.25 o 
   3   0   6      743.52      705.00     16.69 o 
   4   0   6      202.37      212.80     12.08 o 
   5   0   6      246.81      253.44      8.47 o 
   6   0   6      451.63      456.55     18.38 o 
   7   0   6      120.40      133.48     12.50 o 
  -9   1   6       19.07       23.77      9.01 o 
  -8   1   6       48.63       31.30      8.71 o 
  -7   1   6      179.18      192.85     12.23 o 
  -6   1   6      120.83      112.45      9.87 o 
  -5   1   6       18.60       23.04      3.69 o 
  -4   1   6       64.92       74.20      7.78 o 
  -3   1   6      170.24      168.17      5.68 o 
  -2   1   6      922.76      899.58     12.83 o 
  -1   1   6     1308.86     1340.85     16.48 o 
   0   1   6      802.12      774.41     10.61 o 
   1   1   6       86.99       85.62      7.21 o 
   2   1   6     1315.81     1390.39     26.18 o 
   3   1   6     1298.70     1210.91     24.24 o 
   4   1   6       66.15       76.64      8.00 o 
   5   1   6       44.98       56.70      7.46 o 
   6   1   6        3.96       -5.91      6.75 o 
   7   1   6       52.15       42.97     10.20 o 
  -8   2   6      132.87      148.53     12.36 o 
  -7   2   6      735.46      761.11     23.49 o 
  -6   2   6      219.70      234.38     12.57 o 
  -5   2   6       41.58       61.61      8.01 o 
  -4   2   6        9.39        3.44      2.84 o 
  -3   2   6     1830.13     1877.68     47.06 o 
  -2   2   6      816.70      856.67     12.67 o 
  -1   2   6       11.92       13.08      3.63 o 
   0   2   6      250.35      230.60      6.19 o 
   1   2   6     1011.96     1037.37     21.96 o 
   2   2   6     1018.24     1070.43     22.92 o 
   3   2   6        3.37        4.27      5.43 o 
   4   2   6        1.59       -3.90      5.32 o 
   5   2   6       18.51       26.50      6.84 o 
   7   2   6       23.17       18.82      9.94 o 
  -8   3   6       29.46       38.52      9.51 o 
  -7   3   6       29.12       20.85      7.57 o 
  -6   3   6       95.20       98.42      9.14 o 
  -5   3   6       44.42       56.06      8.65 o 
  -4   3   6      196.08      184.19      6.63 o 
  -3   3   6      931.27      933.50     16.72 o 
  -2   3   6     1766.83     1854.50     22.63 o 
  -1   3   6      863.22      881.20     13.26 o 
   0   3   6        3.18        3.27      2.48 o 
   1   3   6       89.91       98.56      8.49 o 
   2   3   6       71.99       76.16      8.08 o 
   3   3   6      200.94      184.36     10.88 o 
   4   3   6       42.62       46.39      7.87 o 
   5   3   6       21.39        9.31      6.57 o 
   6   3   6       72.63       96.28     10.63 o 
  -8   4   6       32.88       30.79      8.60 o 
  -7   4   6       35.23       36.77      8.74 o 
  -6   4   6       90.99       91.30     10.90 o 
  -5   4   6       85.70       97.78     10.35 o 
  -4   4   6      174.01      176.72     10.38 o 
  -3   4   6        1.08        1.99      3.54 o 
  -2   4   6      219.31      206.29      6.96 o 
  -1   4   6      166.46      155.54      7.80 o 
   0   4   6       66.88       77.39      4.95 o 
   1   4   6       14.49       15.08      5.77 o 
   2   4   6        4.25        1.23      5.41 o 
   3   4   6        3.51        2.65      5.48 o 
   4   4   6       40.25       51.57      8.55 o 
   5   4   6      215.13      207.11     12.63 o 
   6   4   6      137.30      146.61     11.43 o 
  -7   5   6       14.39        7.21      7.55 o 
  -6   5   6        0.22       -5.43      5.43 o 
  -5   5   6      110.02      104.33      9.40 o 
  -4   5   6       56.07       63.07      8.40 o 
  -3   5   6       46.85       64.75      5.70 o 
  -2   5   6      748.92      760.32     13.82 o 
  -1   5   6       19.99       23.06      4.48 o 
   0   5   6        0.75        7.43      6.29 o 
   1   5   6      106.10      119.70     10.13 o 
   2   5   6      220.90      212.95     12.20 o 
   3   5   6        0.95       -0.46      6.41 o 
   4   5   6       21.79       19.32      7.84 o 
   5   5   6       32.49       35.53      8.78 o 
  -6   6   6      112.08      110.53     10.43 o 
  -5   6   6      146.85      154.16     11.57 o 
  -4   6   6       20.08       26.91      7.75 o 
  -3   6   6       13.97       19.14      4.48 o 
  -2   6   6       89.88       99.98      7.21 o 
  -1   6   6      339.22      354.70     14.41 o 
   0   6   6      291.82      300.10     13.91 o 
   1   6   6       57.60       45.59      9.01 o 
   2   6   6      101.39       71.17      9.10 o 
   4   6   6      234.78      213.26     13.43 o 
  -5   7   6        7.53        9.37      7.07 o 
  -4   7   6       84.62      118.65     12.46 o 
  -3   7   6      154.33      164.25     11.20 o 
  -2   7   6        2.65        5.97      4.52 o 
  -1   7   6       34.57       30.73      8.39 o 
   0   7   6      266.03      255.10     13.85 o 
   1   7   6      436.60      473.33     18.00 o 
   2   7   6       62.91       35.76      8.46 o 
   3   7   6        9.29        0.20      6.25 o 
  -3   8   6       91.72      108.32     10.31 o 
  -2   8   6       51.97       74.10     10.27 o 
  -1   8   6        3.11        8.67      8.01 o 
   0   8   6       35.28       35.76      9.22 o 
  -1  -9   7       33.15       38.43     10.65 o 
   0  -9   7        9.43        1.30      9.12 o 
  -4  -8   7       14.94        6.91      8.65 o 
  -3  -8   7        3.26        0.25      7.98 o 
  -2  -8   7      119.22      149.33     15.47 o 
  -1  -8   7      318.39      295.85     16.65 o 
   0  -8   7      368.79      398.36     19.05 o 
   1  -8   7       44.10       50.68     10.54 o 
   2  -8   7        0.13       -7.94      7.94 o 
   3  -8   7      139.05      138.50     12.89 o 
   4  -8   7      165.06      165.48     13.71 o 
  -5  -7   7      187.56      204.91     14.99 o 
  -4  -7   7      254.28      234.70     14.96 o 
  -3  -7   7      128.02      139.41     12.14 o 
  -2  -7   7       90.51      105.06     12.36 o 
  -1  -7   7       31.20       30.31      8.76 o 
   0  -7   7      317.93      306.89     15.55 o 
   1  -7   7      289.72      271.24     14.69 o 
   2  -7   7       92.73      112.90     13.02 o 
   3  -7   7        1.16       -6.78      6.78 o 
   4  -7   7       27.49       24.39      6.59 o 
   5  -7   7       75.43      102.98     17.72 o 
  -6  -6   7      238.23      265.03     11.36 o 
  -5  -6   7      228.07      246.53     10.86 o 
  -4  -6   7       31.45       25.96      8.19 o 
  -3  -6   7        2.02        7.30      6.43 o 
  -2  -6   7       13.66       12.48      7.43 o 
  -1  -6   7        2.10        3.33      6.41 o 
   0  -6   7       81.32       86.79     10.47 o 
   1  -6   7       37.29       41.54      5.43 o 
   2  -6   7      183.45      190.27      8.09 o 
   3  -6   7      159.61      150.97      8.20 o 
   4  -6   7       59.34       65.44      6.88 o 
   5  -6   7       15.71       18.57      8.78 o 
   6  -6   7       13.53       -0.68      9.51 o 
  -6  -5   7      156.51      165.38      9.04 o 
  -5  -5   7      742.92      792.86     17.57 o 
  -4  -5   7     1374.69     1381.69     59.68 o 
  -3  -5   7     1020.47      978.90     18.95 o 
  -2  -5   7      248.75      250.47     13.11 o 
  -1  -5   7      805.42      814.28     20.92 o 
   0  -5   7      572.74      563.76     17.88 o 
   1  -5   7     1792.04     1817.80     19.87 o 
   2  -5   7      241.99      253.52      8.11 o 
   3  -5   7        2.79        5.34      3.26 o 
   4  -5   7      229.78      232.00      8.96 o 
   5  -5   7      419.77      404.38     17.79 o 
   6  -5   7      230.52      236.57     15.49 o 
  -7  -4   7      339.76      336.66     16.56 o 
  -6  -4   7       51.93       49.34      8.97 o 
  -5  -4   7        0.02        1.73      6.37 o 
  -4  -4   7       14.66       12.09      6.05 o 
  -3  -4   7      190.43      198.12     10.24 o 
  -2  -4   7      799.25      769.46     19.40 o 
  -1  -4   7      125.56      111.79      5.99 o 
   0  -4   7       27.12       28.94      4.51 o 
   1  -4   7      638.51      645.11      9.90 o 
   2  -4   7      656.46      679.36     11.81 o 
   3  -4   7      295.12      294.39      7.13 o 
   4  -4   7        9.50        9.24      6.66 o 
   5  -4   7       10.78       -1.10      6.89 o 
   6  -4   7       31.17       16.93      8.87 o 
  -8  -3   7       15.10       13.73      7.75 o 
  -7  -3   7        5.15       -0.68      6.25 o 
  -6  -3   7      143.78      129.71     10.70 o 
  -5  -3   7       43.23       35.72      7.48 o 
  -4  -3   7       64.51       60.51      5.54 o 
  -3  -3   7        2.44       -0.57      3.24 o 
  -2  -3   7       36.40       37.84      3.63 o 
  -1  -3   7     1020.40     1034.07     16.74 o 
   0  -3   7     1868.11     1861.52     18.40 o 
   1  -3   7     1071.10     1072.54     12.70 o 
   2  -3   7        7.49        4.58      2.78 o 
   3  -3   7      108.69      100.12      4.64 o 
   4  -3   7       57.62       76.15     10.65 o 
   5  -3   7      103.44      118.04     11.70 o 
   6  -3   7       64.74       66.88     11.17 o 
   7  -3   7        2.31       -4.86      8.30 o 
  -8  -2   7       81.00       61.90     10.60 o 
  -7  -2   7      179.15      178.75     12.00 o 
  -6  -2   7       14.17        8.12      6.20 o 
  -5  -2   7      373.01      355.41      9.63 o 
  -4  -2   7      462.35      433.61     10.22 o 
  -3  -2   7      578.59      587.97     11.53 o 
  -2  -2   7     1631.75     1569.01     20.58 o 
  -1  -2   7        0.91        0.60      1.62 o 
   0  -2   7      111.40      118.55      9.32 o 
   1  -2   7      306.19      287.23      5.83 o 
   2  -2   7     3346.63     3411.23     29.81 o 
   3  -2   7       15.94       17.70      3.81 o 
   4  -2   7        5.13        3.57      4.08 o 
   5  -2   7       40.22       36.26      8.28 o 
   6  -2   7      153.82      180.46     13.37 o 
   7  -2   7       11.90       11.91      8.97 o 
  -8  -1   7        9.84       12.32      8.32 o 
  -7  -1   7       42.96       46.57      8.83 o 
  -6  -1   7      294.71      303.40     13.91 o 
  -5  -1   7      111.17      116.68      6.13 o 
  -4  -1   7      137.23      139.84      6.04 o 
  -3  -1   7     1021.41     1007.86     15.31 o 
  -2  -1   7     1540.48     1621.26     29.35 o 
  -1  -1   7     1263.88     1309.26     12.98 o 
   0  -1   7        2.57        3.54      1.51 o 
   1  -1   7        1.82        0.81      1.90 o 
   2  -1   7      220.55      217.00      6.71 o 
   3  -1   7      713.61      716.26     23.85 o 
   4  -1   7      529.99      552.51     11.78 o 
   5  -1   7       61.10       62.43      9.53 o 
   6  -1   7       21.77       18.79      8.28 o 
   7  -1   7       79.03       80.31     12.22 o 
  -8   0   7       31.66       31.86      8.51 o 
  -7   0   7       59.57       65.23      9.47 o 
  -6   0   7       60.75       58.60      8.65 o 
  -5   0   7      270.79      280.02     11.93 o 
  -4   0   7      413.88      408.13      9.21 o 
  -3   0   7      376.00      363.13      8.41 o 
  -2   0   7        0.19       -1.60      2.38 o 
  -1   0   7        8.90       11.74      2.68 o 
   0   0   7      700.34      726.36     10.80 o 
   1   0   7      713.99      695.10     10.53 o 
   2   0   7        1.26       -3.74      3.74 o 
   3   0   7        5.87        6.04      4.38 o 
   4   0   7      513.64      490.41     11.23 o 
   5   0   7      667.19      656.53     13.60 o 
   6   0   7       85.58       77.12     10.68 o 
   7   0   7       43.23       42.61     10.43 o 
  -8   1   7      115.96      138.84     12.09 o 
  -7   1   7       56.68       60.17      9.58 o 
  -6   1   7      245.02      274.51     13.52 o 
  -5   1   7       16.27       19.86      3.89 o 
  -4   1   7       39.40       45.75      4.90 o 
  -3   1   7      286.65      279.22      7.38 o 
  -2   1   7      272.30      286.57     11.78 o 
  -1   1   7      221.44      209.78      5.89 o 
   0   1   7       13.69       10.07      2.33 o 
   1   1   7      613.78      588.18     15.63 o 
   2   1   7      690.31      689.88     17.61 o 
   3   1   7      232.00      211.74     10.76 o 
   4   1   7       29.23       23.99      6.52 o 
   5   1   7       19.84        7.50      4.41 o 
   6   1   7       94.94       95.61     11.84 o 
   7   1   7       60.99       50.95     10.56 o 
  -8   2   7        3.19        3.37      7.55 o 
  -7   2   7      161.80      181.03     12.68 o 
  -6   2   7      193.40      186.35     11.88 o 
  -5   2   7        9.49       12.45      6.05 o 
  -4   2   7        0.93        3.20      3.08 o 
  -3   2   7       12.87       14.34      3.55 o 
  -2   2   7       29.76       43.47      6.61 o 
  -1   2   7        6.86        4.39      2.61 o 
   0   2   7      590.13      567.90     23.69 o 
   1   2   7      311.29      312.41     12.43 o 
   2   2   7       91.96      111.49      9.56 o 
   3   2   7      425.99      434.22     15.28 o 
   4   2   7        3.19       -3.76      5.43 o 
   5   2   7       40.29       36.75      7.60 o 
  -8   3   7       70.73       80.26     11.24 o 
  -7   3   7      251.58      271.06     15.08 o 
  -6   3   7       11.45        7.12      6.04 o 
  -5   3   7      241.68      239.91     12.20 o 
  -4   3   7      538.73      527.39     10.89 o 
  -3   3   7     1044.63     1028.84     15.80 o 
  -2   3   7      383.05      400.87     24.32 o 
  -1   3   7        3.96        5.15      3.05 o 
   0   3   7       22.68       22.29      6.21 o 
   1   3   7      781.73      797.72     20.71 o 
   2   3   7     1162.28     1247.24     27.60 o 
   3   3   7      144.08      145.45     10.04 o 
   4   3   7        3.11        6.46      6.34 o 
   5   3   7       75.02      112.11     11.18 o 
   6   3   7      128.63      143.61     11.36 o 
  -7   4   7       46.77       65.49     10.79 o 
  -6   4   7       53.86       45.21      8.81 o 
  -5   4   7      149.05      157.97     10.47 o 
  -4   4   7        0.05        0.34      5.38 o 
  -3   4   7      260.48      269.58      8.20 o 
  -2   4   7      658.84      632.30     12.19 o 
  -1   4   7      384.24      388.68      9.28 o 
   0   4   7      196.74      222.37     11.31 o 
   1   4   7        1.23       -5.57      5.57 o 
   2   4   7      135.64      119.38     10.06 o 
   3   4   7      174.88      168.47     11.34 o 
   4   4   7      152.67      136.38     10.51 o 
   5   4   7        0.34       11.33      7.46 o 
  -7   5   7        1.12        2.19      7.09 o 
  -6   5   7       28.39       32.16      8.92 o 
  -5   5   7      190.15      218.21     12.91 o 
  -4   5   7      180.22      198.25     11.66 o 
  -3   5   7      357.31      342.36      9.39 o 
  -2   5   7       14.39        8.04      3.81 o 
  -1   5   7      181.68      181.90     10.95 o 
   0   5   7      172.94      180.71     11.34 o 
   1   5   7      673.53      721.26     21.21 o 
   2   5   7      139.16      129.69     10.79 o 
   3   5   7        8.04       -2.92      6.45 o 
   4   5   7       11.76       16.40      7.96 o 
  -6   6   7       52.11       54.36      9.74 o 
  -5   6   7        3.70       -3.60      5.66 o 
  -4   6   7       16.67       21.40      6.98 o 
  -3   6   7        0.77       -0.73      3.63 o 
  -2   6   7       72.83      106.68     10.33 o 
  -1   6   7       22.92       11.70      7.30 o 
   0   6   7        5.19       -3.31      6.94 o 
   1   6   7      107.92       82.64     10.33 o 
   2   6   7      350.21      338.24     15.56 o 
   3   6   7       98.38       79.24     10.52 o 
  -5   7   7       33.43       44.55      9.83 o 
  -4   7   7       73.10       80.68     10.84 o 
  -3   7   7        1.41        3.08      6.20 o 
  -2   7   7       13.56       13.11      7.16 o 
  -1   7   7       11.53       13.71      7.78 o 
   0   7   7      103.47       94.41     11.70 o 
   1   7   7       48.52       19.82      7.48 o 
   2   7   7        0.02        0.32      7.03 o 
  -3  -8   8      196.01      220.84     15.39 o 
  -2  -8   8      329.75      323.95     17.95 o 
  -1  -8   8      185.56      192.94     14.85 o 
   0  -8   8       36.81       11.50      9.26 o 
   1  -8   8       26.35       24.86     10.19 o 
   2  -8   8      108.46      115.82     13.30 o 
   3  -8   8       54.64       37.93     10.06 o 
  -5  -7   8      155.73      134.18     12.59 o 
  -4  -7   8      191.19      221.29     14.90 o 
  -3  -7   8      162.78      203.93     14.09 o 
  -2  -7   8       86.50      112.13     13.25 o 
  -1  -7   8      424.92      456.23     19.66 o 
   0  -7   8      185.95      214.56     14.19 o 
   1  -7   8      129.84      176.57     13.37 o 
   2  -7   8        5.38        4.33      7.32 o 
   3  -7   8       56.03       34.10      8.83 o 
   4  -7   8       90.02      107.24      8.67 o 
  -6  -6   8      105.39      124.79      9.58 o 
  -5  -6   8       53.50       62.68      7.42 o 
  -4  -6   8      197.45      187.44      9.54 o 
  -3  -6   8      208.58      202.16     13.14 o 
  -2  -6   8      745.67      779.57     24.56 o 
  -1  -6   8        0.43       -0.05      6.18 o 
   0  -6   8      108.34      113.79      9.26 o 
   1  -6   8      136.80      138.18      7.33 o 
   2  -6   8      154.11      137.81      6.03 o 
   3  -6   8       63.50       73.33      7.37 o 
   4  -6   8        2.05       -5.89      7.25 o 
   5  -6   8        8.60        4.59      8.17 o 
  -6  -5   8      163.88      145.95      8.78 o 
  -5  -5   8      295.47      285.86     10.78 o 
  -4  -5   8      139.16      137.26     10.70 o 
  -3  -5   8       41.78       45.69     10.14 o 
  -2  -5   8       60.39       62.55      8.31 o 
  -1  -5   8       18.30       25.38      8.54 o 
   0  -5   8      651.00      628.62     16.65 o 
   1  -5   8      431.58      441.95     12.01 o 
   2  -5   8       29.49       49.00     12.50 o 
   3  -5   8       31.63       37.15      5.84 o 
   4  -5   8      320.02      311.14     15.44 o 
   5  -5   8      108.46       84.73     11.36 o 
   6  -5   8        7.41        7.75      8.87 o 
  -7  -4   8       32.41       21.53      8.17 o 
  -6  -4   8       92.72       91.56     11.25 o 
  -5  -4   8       84.21       74.65      9.87 o 
  -4  -4   8      678.42      676.12     14.27 o 
  -3  -4   8      887.17      877.54     13.54 o 
  -2  -4   8       10.44        4.70      3.24 o 
  -1  -4   8      120.54      126.36      6.70 o 
   0  -4   8      396.35      390.02     10.10 o 
   1  -4   8     1506.73     1468.05     16.74 o 
   2  -4   8      494.28      488.96      9.08 o 
   3  -4   8       62.91       75.44     12.96 o 
   4  -4   8       60.15       38.57      7.80 o 
   5  -4   8      219.99      208.20     13.60 o 
   6  -4   8      134.60       95.86     11.75 o 
  -8  -3   8       26.68       22.13      9.19 o 
  -7  -3   8      127.30      130.63     11.72 o 
  -6  -3   8        2.87       -5.34      5.34 o 
  -5  -3   8        3.41        1.40      3.46 o 
  -4  -3   8       91.63      111.65      7.20 o 
  -3  -3   8      474.04      427.76     10.59 o 
  -2  -3   8      858.94      835.36     12.19 o 
  -1  -3   8      674.67      699.63     15.41 o 
   0  -3   8        0.39       -0.18      2.32 o 
   1  -3   8      103.37       97.03      4.63 o 
   2  -3   8      513.80      524.38      8.87 o 
   3  -3   8      247.24      240.48      8.25 o 
   4  -3   8       75.73       84.04      6.24 o 
   5  -3   8        9.83        6.55      7.57 o 
   6  -3   8       13.21       11.75      8.64 o 
  -8  -2   8       78.14       89.68     12.20 o 
  -7  -2   8      165.26      142.42     11.31 o 
  -6  -2   8        0.71       -2.26      5.50 o 
  -5  -2   8      142.56      119.61      6.44 o 
  -4  -2   8      493.02      477.85     11.17 o 
  -3  -2   8      129.67      108.81      9.81 o 
  -2  -2   8      319.43      323.82      8.44 o 
  -1  -2   8     1406.29     1395.72     15.76 o 
   0  -2   8      441.51      445.76     10.45 o 
   1  -2   8      803.97      790.02     10.39 o 
   2  -2   8       81.65       91.38      5.75 o 
   3  -2   8      348.45      369.65     13.81 o 
   4  -2   8       33.68       40.50      5.25 o 
   5  -2   8      341.66      342.32     15.92 o 
   6  -2   8       56.83       49.09     10.01 o 
  -8  -1   8       39.53       46.92     10.51 o 
  -7  -1   8       54.50       74.43     10.84 o 
  -6  -1   8       17.94       21.78      7.12 o 
  -5  -1   8       84.91       94.08      6.86 o 
  -4  -1   8      501.53      474.58     10.65 o 
  -3  -1   8     1570.70     1518.85     20.66 o 
  -2  -1   8      577.71      560.00     10.78 o 
  -1  -1   8      232.16      217.96      4.70 o 
   0  -1   8       11.12       10.07      1.91 o 
   1  -1   8        4.28        3.32      2.16 o 
   2  -1   8      622.50      585.29     11.46 o 
   3  -1   8      109.84      114.40      7.84 o 
   4  -1   8      102.52       99.45      7.54 o 
   6  -1   8      121.68      138.89     13.37 o 
  -8   0   8        0.01        3.44      7.11 o 
  -7   0   8      202.44      184.36     12.41 o 
  -6   0   8      534.99      516.47     18.50 o 
  -5   0   8      145.51      139.68      6.72 o 
  -4   0   8      625.11      593.39     11.76 o 
  -3   0   8       39.91       40.26      4.31 o 
  -2   0   8      318.88      317.80      7.91 o 
  -1   0   8      178.04      174.52      5.81 o 
   0   0   8      295.80      306.75      7.01 o 
   1   0   8       17.59       16.92      5.08 o 
   2   0   8        1.02        2.49      4.49 o 
   3   0   8      164.15      171.46     10.17 o 
   4   0   8      634.79      644.56     13.50 o 
   5   0   8      269.09      263.95      9.34 o 
   6   0   8       69.06       76.05     11.06 o 
  -8   1   8       23.44       15.74      8.64 o 
  -7   1   8       38.90       57.04      9.56 o 
  -6   1   8      120.59      111.29     10.35 o 
  -5   1   8      992.77     1009.14     20.80 o 
  -4   1   8      114.89      122.20     11.14 o 
  -3   1   8      129.86      124.22      5.82 o 
  -2   1   8       45.58       40.62      4.07 o 
  -1   1   8       28.27       34.54      3.58 o 
   0   1   8      693.43      677.68     17.74 o 
   1   1   8     1137.20     1097.34     23.56 o 
   2   1   8      909.19      912.09     21.81 o 
   3   1   8        1.80        3.79      5.50 o 
   4   1   8      382.92      364.44     14.23 o 
   5   1   8      340.22      329.27     10.48 o 
   6   1   8      151.12      165.66     13.30 o 
  -8   2   8       25.07       28.35      9.44 o 
  -7   2   8       48.32       49.20      9.53 o 
  -6   2   8      488.01      530.33     19.30 o 
  -5   2   8      951.59     1001.40     25.68 o 
  -4   2   8       64.29       69.99      5.47 o 
  -3   2   8      276.14      280.16      8.02 o 
  -2   2   8      291.17      309.85     16.91 o 
  -1   2   8      560.44      549.18     10.16 o 
   0   2   8      132.83      129.85      9.42 o 
   1   2   8        0.43        0.12      5.00 o 
   2   2   8      158.76      148.83      9.99 o 
   3   2   8      382.64      391.01     15.08 o 
   4   2   8       76.20       93.42      9.78 o 
   5   2   8       29.99       34.92      7.87 o 
   6   2   8       65.72       55.42     10.43 o 
  -8   3   8       38.86       49.74     10.83 o 
  -7   3   8        0.08        3.17      6.21 o 
  -6   3   8        4.36        4.17      6.68 o 
  -5   3   8       17.07       17.88      6.32 o 
  -4   3   8      613.12      617.20     12.38 o 
  -3   3   8      380.67      378.36      9.62 o 
  -2   3   8      231.32      223.79      9.95 o 
  -1   3   8      395.55      389.71     13.78 o 
   0   3   8      690.16      737.98     19.73 o 
   1   3   8      813.01      791.95     21.33 o 
   2   3   8      176.83      178.44     11.43 o 
   3   3   8       58.58       62.59      8.67 o 
   4   3   8        3.05       -1.14      6.55 o 
   5   3   8      177.78      194.95     12.55 o 
  -7   4   8       77.39       84.21     11.88 o 
  -6   4   8       28.19       27.60      8.05 o 
  -5   4   8        7.62       12.34      6.37 o 
  -4   4   8      189.83      191.53     11.18 o 
  -3   4   8      572.30      579.86     12.08 o 
  -2   4   8      531.79      536.96     19.16 o 
  -1   4   8        0.78        5.79      6.05 o 
   0   4   8       37.49       37.89      7.39 o 
   1   4   8      263.67      271.18     13.18 o 
   2   4   8      175.32      168.31     11.81 o 
   3   4   8      167.54      154.28     11.75 o 
   4   4   8      108.16       99.79     11.52 o 
   5   4   8        0.59       -6.23      6.23 o 
  -6   5   8       28.75       29.86      8.26 o 
  -5   5   8        9.65        1.37      6.37 o 
  -4   5   8       32.62       18.16      6.77 o 
  -3   5   8       35.18       32.70      6.70 o 
  -2   5   8       55.75       62.59      8.55 o 
  -1   5   8        1.35       -1.98      6.02 o 
   0   5   8       38.33       28.51      8.30 o 
   1   5   8       29.23       32.21      8.33 o 
   2   5   8       15.99       12.95      7.64 o 
   3   5   8       42.18       36.56      8.78 o 
   4   5   8       91.43       77.62     11.15 o 
  -5   6   8        4.94        6.04      6.20 o 
  -4   6   8       43.12       57.29      9.37 o 
  -1   6   8        4.17        9.81      6.57 o 
   0   6   8        4.62       -5.73      7.19 o 
   1   6   8      101.74       74.56     10.49 o 
   2   6   8      120.05       62.59      8.71 o 
  -4   7   8        9.80        8.92      7.03 o 
  -2   7   8       48.79       43.41      9.15 o 
  -1   7   8       65.10       61.33     10.68 o 
   0   7   8       31.59       23.45      8.17 o 
  -2  -8   9       40.59       40.85     11.36 o 
  -1  -8   9       22.11       22.67      9.58 o 
   0  -8   9       19.47       19.94      8.76 o 
   1  -8   9      199.21      217.60     15.05 o 
   2  -8   9       70.52       48.04     10.90 o 
  -4  -7   9        4.20       11.75      8.33 o 
  -3  -7   9       48.28       54.97     10.90 o 
  -2  -7   9      307.20      292.78     16.36 o 
  -1  -7   9      180.41      184.84     13.62 o 
   0  -7   9      353.40      367.96     17.36 o 
   1  -7   9       16.48       11.31      7.62 o 
   2  -7   9      172.13      180.81     13.73 o 
   3  -7   9      144.94      129.17     12.07 o 
   4  -7   9       86.10       90.19     11.93 o 
  -5  -6   9      299.71      294.97     11.78 o 
  -4  -6   9      159.85      159.69     14.98 o 
  -3  -6   9      347.89      357.71     17.04 o 
  -2  -6   9        3.05        2.24      7.35 o 
  -1  -6   9       99.98      110.98      7.39 o 
   0  -6   9       50.69       58.87      6.23 o 
   1  -6   9       38.95       39.09      5.79 o 
   2  -6   9       81.75       83.97     12.36 o 
   3  -6   9        1.11        0.27      7.25 o 
   4  -6   9       44.93       33.05      9.53 o 
  -6  -5   9       43.84       40.94     10.01 o 
  -5  -5   9        3.64        5.28      4.49 o 
  -4  -5   9       80.82       87.48     11.96 o 
  -3  -5   9      386.83      399.06     13.30 o 
  -2  -5   9      931.96      911.53     17.52 o 
  -1  -5   9      126.94      140.92      7.67 o 
   0  -5   9      132.17      134.58      7.67 o 
   1  -5   9      313.25      327.26     10.07 o 
   2  -5   9      146.39      161.15      6.29 o 
   3  -5   9      224.54      236.82      9.06 o 
   5  -5   9        2.05        5.32      7.60 o 
  -7  -4   9       78.05       82.89     12.07 o 
  -6  -4   9      335.93      336.84     16.72 o 
  -5  -4   9      237.80      220.11     13.30 o 
  -4  -4   9      397.63      404.01     15.92 o 
  -3  -4   9       21.36       20.63      3.75 o 
  -2  -4   9       50.95       56.71      4.82 o 
  -1  -4   9      393.12      399.76     15.25 o 
   0  -4   9     1633.67     1608.87     23.21 o 
   1  -4   9      397.42      407.41     10.56 o 
   2  -4   9       53.97       58.10      5.59 o 
   3  -4   9       71.40       78.75      7.36 o 
   4  -4   9      271.14      284.59     14.28 o 
   5  -4   9      180.58      186.21     13.20 o 
   6  -4   9       33.02       28.54     10.58 o 
  -7  -3   9       52.76       54.13      9.87 o 
  -6  -3   9        0.85       -1.28      6.23 o 
  -5  -3   9        3.91        1.21      3.84 o 
  -4  -3   9      173.08      154.94      7.30 o 
  -3  -3   9       83.82       74.74      6.19 o 
  -2  -3   9      142.42      132.17      5.45 o 
  -1  -3   9       66.91       76.63      9.16 o 
   0  -3   9      449.10      464.63     10.71 o 
   1  -3   9     1127.62     1120.62     13.88 o 
   2  -3   9      989.04     1008.96     18.79 o 
   3  -3   9       13.35       10.00      5.69 o 
   4  -3   9       28.55       24.43      7.80 o 
   5  -3   9       87.47       79.31     11.02 o 
   6  -3   9       76.40       94.75     12.73 o 
  -8  -2   9       16.94       20.76      8.99 o 
  -7  -2   9       96.11      108.30     12.04 o 
  -6  -2   9       77.04       92.44      7.12 o 
  -5  -2   9      124.51      137.50      6.94 o 
  -4  -2   9       13.01        8.08      4.32 o 
  -3  -2   9       63.32       61.01      5.62 o 
  -2  -2   9      273.09      269.20      9.54 o 
  -1  -2   9      678.82      654.42     10.12 o 
   0  -2   9      325.69      298.06      8.28 o 
   1  -2   9      248.95      243.54      7.70 o 
   2  -2   9        4.21        5.76      3.83 o 
   3  -2   9       80.66       88.64      6.33 o 
   4  -2   9      380.01      380.74     14.49 o 
   5  -2   9      142.03      141.23     12.45 o 
   6  -2   9        0.00       -4.83      8.12 o 
  -8  -1   9       87.99       73.06     11.36 o 
  -7  -1   9      140.65      116.33     10.67 o 
  -6  -1   9        2.92        6.45      5.93 o 
  -5  -1   9      121.00      112.17      6.98 o 
  -4  -1   9      787.17      792.84     14.59 o 
  -3  -1   9     1232.22     1217.83     18.44 o 
  -2  -1   9        1.07       -2.99      3.05 o 
  -1  -1   9      207.22      201.13      6.71 o 
   0  -1   9      639.36      618.79      7.63 o 
   1  -1   9     1042.97     1016.89     15.83 o 
   2  -1   9        1.06       -0.33      3.53 o 
   3  -1   9        0.65       -0.37      3.71 o 
   4  -1   9        9.06        2.94      4.12 o 
   5  -1   9      365.78      368.82     16.88 o 
   6  -1   9       90.99       84.99     11.63 o 
  -8   0   9       35.93       46.03     10.43 o 
  -7   0   9      177.04      173.97     12.41 o 
  -6   0   9       98.93      110.05     11.20 o 
  -5   0   9       81.89       85.76      6.04 o 
  -4   0   9        8.48        2.98      3.75 o 
  -3   0   9      991.84     1001.19     16.11 o 
  -2   0   9      412.77      414.53      9.50 o 
  -1   0   9      250.75      232.50      6.91 o 
   0   0   9      132.29      105.81      8.90 o 
   1   0   9      118.88      109.60      9.17 o 
   2   0   9      163.68      158.00      9.70 o 
   3   0   9      135.73      127.41      6.81 o 
   4   0   9      104.49      113.98      7.09 o 
   5   0   9        0.41       -0.36      4.48 o 
   6   0   9       71.96       47.19     10.42 o 
  -8   1   9       17.15       16.22      8.80 o 
  -7   1   9       12.80       11.34      7.71 o 
  -6   1   9      288.71      262.56     13.66 o 
  -5   1   9      135.62      143.41      9.39 o 
  -4   1   9      827.83      866.07     33.02 o 
  -3   1   9      936.15      916.46     15.27 o 
  -2   1   9       21.39       30.06      4.14 o 
  -1   1   9      498.40      489.19     15.63 o 
   0   1   9     1075.17     1117.57     24.93 o 
   1   1   9      654.90      654.48     18.75 o 
   2   1   9       80.15       93.61      9.05 o 
   3   1   9       95.18      109.92     10.03 o 
   4   1   9       88.52      100.59     10.06 o 
   5   1   9      239.78      232.34      9.53 o 
  -7   2   9       26.05       39.12      9.83 o 
  -6   2   9        0.12        1.10      6.73 o 
  -5   2   9      245.78      234.16     12.50 o 
  -4   2   9       38.09       43.98      7.66 o 
  -3   2   9        3.90       -2.87      3.40 o 
  -2   2   9       63.57       71.65      5.45 o 
  -1   2   9        5.75       -0.48      5.34 o 
   0   2   9      226.60      226.08     11.72 o 
   1   2   9      207.67      191.98     11.45 o 
   2   2   9      469.61      469.96     16.77 o 
   3   2   9       29.41       32.94      8.19 o 
   4   2   9        6.68       -4.75      6.02 o 
   5   2   9       21.44       18.06      7.59 o 
  -7   3   9        7.04        1.82      6.78 o 
  -6   3   9        0.73        7.98      6.62 o 
  -5   3   9       61.83       81.16     10.22 o 
  -4   3   9       34.30       37.52      5.02 o 
  -3   3   9      108.63       99.52      5.96 o 
  -2   3   9      210.01      214.81     11.24 o 
  -1   3   9      211.45      192.14     10.68 o 
   0   3   9      246.97      252.79     12.87 o 
   1   3   9        0.23        1.71      6.16 o 
   2   3   9       17.35        4.26      6.00 o 
   3   3   9        9.12       14.76      7.82 o 
   4   3   9      126.51      122.21     11.95 o 
   5   3   9       65.47       79.79     10.65 o 
  -7   4   9       24.45       31.07      9.70 o 
  -6   4   9        0.52        1.92      6.59 o 
  -5   4   9       13.98       11.93      6.46 o 
  -4   4   9       93.77      108.66      9.08 o 
  -3   4   9      368.95      384.47     10.20 o 
  -2   4   9        5.28        2.23      5.68 o 
  -1   4   9       67.89       75.98      8.83 o 
   0   4   9      178.76      161.94     11.41 o 
   1   4   9      292.99      296.38     14.69 o 
   2   4   9        6.62       -0.11      6.98 o 
   3   4   9       15.39        6.57      7.53 o 
   4   4   9        8.90        6.52      7.69 o 
  -6   5   9       17.35       17.29      8.03 o 
  -5   5   9        0.44        6.39      6.91 o 
  -4   5   9       57.99       86.24     10.04 o 
  -3   5   9      135.83      147.96     10.74 o 
  -2   5   9      349.72      360.00     15.08 o 
  -1   5   9      152.65      137.52     11.08 o 
   0   5   9        0.84       -2.87      7.00 o 
   1   5   9      139.56      108.80     11.86 o 
   2   5   9      106.65       55.77      9.76 o 
   3   5   9      100.53       61.58     10.35 o 
  -2   6   9        2.15        2.71      6.77 o 
  -1   6   9        0.69       -6.64      6.64 o 
   0   6   9       27.43       31.48      8.51 o 
   1   6   9       23.44       23.31      9.01 o 
  -1  -8  10       77.39       49.29     11.04 o 
   0  -8  10      250.42      254.18     16.22 o 
  -4  -7  10       77.71       91.81     12.82 o 
  -3  -7  10      343.52      342.84     18.27 o 
  -2  -7  10      293.58      307.01     16.97 o 
  -1  -7  10      106.40      155.21     14.89 o 
   0  -7  10        0.40       -0.37      7.64 o 
   1  -7  10      147.03      167.27     20.55 o 
   2  -7  10       20.10       21.54      7.16 o 
  -5  -6  10      145.65      164.18      9.57 o 
  -4  -6  10       67.26       74.97     11.24 o 
  -3  -6  10       40.73       31.73      8.80 o 
  -2  -6  10      651.83      626.28     15.42 o 
  -1  -6  10      500.99      507.30     13.56 o 
   0  -6  10      625.39      626.92     14.85 o 
   1  -6  10       25.92       38.12      8.63 o 
   2  -6  10      284.20      283.15     14.00 o 
  -6  -5  10       11.25       10.06      5.37 o 
  -5  -5  10       75.81       85.79      9.27 o 
  -4  -5  10      123.05      129.66      7.99 o 
  -3  -5  10      273.93      282.72     19.48 o 
  -2  -5  10        5.46        2.58      4.23 o 
  -1  -5  10        0.06        1.21      3.84 o 
   0  -5  10       37.65       50.54     10.35 o 
   1  -5  10       94.39       85.50      6.82 o 
   2  -5  10      231.58      268.12     13.28 o 
   3  -5  10       65.21       54.86      8.71 o 
   4  -5  10        0.85       -6.39      6.39 o 
   5  -5  10       37.18       22.69      9.17 o 
  -6  -4  10      149.22      163.01     12.91 o 
  -5  -4  10      125.35      120.97      8.01 o 
  -4  -4  10      127.29      136.35      7.49 o 
  -3  -4  10        2.22       -0.54      2.88 o 
  -2  -4  10       92.24       94.74      5.66 o 
  -1  -4  10      337.31      323.88     10.09 o 
   0  -4  10      360.21      374.85     39.64 o 
   1  -4  10        3.43        4.17      4.15 o 
   2  -4  10      113.19      112.81      9.69 o 
   3  -4  10      322.91      307.07     10.01 o 
   4  -4  10      405.97      392.86     17.15 o 
   5  -4  10       28.90       27.26      8.19 o 
  -7  -3  10        0.21        0.14      7.46 o 
  -6  -3  10      129.77      117.06     10.79 o 
  -5  -3  10      284.58      272.32      9.66 o 
  -4  -3  10      156.47      131.28      6.91 o 
  -3  -3  10       12.87       13.58      6.08 o 
  -2  -3  10       19.81        9.63      3.40 o 
  -1  -3  10      479.35      480.29     10.98 o 
   0  -3  10      694.08      678.62     13.47 o 
   1  -3  10     1095.02     1084.70     25.73 o 
   2  -3  10       60.90       64.61      5.97 o 
   3  -3  10       15.38       13.20      4.62 o 
   5  -3  10      188.19      188.74     13.69 o 
  -7  -2  10       37.67       31.07      9.38 o 
  -6  -2  10      213.95      207.08      8.82 o 
  -5  -2  10      169.99      150.00      7.54 o 
  -4  -2  10       25.35       21.66      4.72 o 
  -3  -2  10       97.05       90.35      6.68 o 
  -2  -2  10      591.87      561.91     12.16 o 
  -1  -2  10       78.60       84.24      4.70 o 
   0  -2  10       49.13       61.77      8.53 o 
   1  -2  10      158.97      147.91      9.79 o 
   2  -2  10      392.56      390.76     10.27 o 
   3  -2  10       16.68       23.02      4.73 o 
   4  -2  10        6.11       -3.36      4.03 o 
   5  -2  10       31.78       21.56      8.12 o 
  -7  -1  10        0.94       -5.70      5.79 o 
  -6  -1  10       57.20       59.69      9.49 o 
  -5  -1  10       30.77       38.31      9.30 o 
  -4  -1  10      285.28      247.03     10.35 o 
  -3  -1  10        0.96       -1.04      3.69 o 
  -2  -1  10      259.83      258.34      8.25 o 
  -1  -1  10      368.63      383.48      9.41 o 
   0  -1  10      656.05      629.98     18.47 o 
   1  -1  10       46.92       48.19      7.22 o 
   2  -1  10        0.06       -3.49      3.91 o 
   3  -1  10        3.88        5.50      6.67 o 
   4  -1  10      210.42      200.40     13.91 o 
   5  -1  10      106.40      124.79     12.46 o 
  -7   0  10       61.10       59.55     10.08 o 
  -6   0  10       51.97       50.77      8.81 o 
  -5   0  10      275.81      294.28     16.79 o 
  -4   0  10      475.20      451.08     13.84 o 
  -3   0  10      457.49      454.59     10.84 o 
  -2   0  10      230.91      229.72     11.19 o 
  -1   0  10      542.33      539.50     16.97 o 
   0   0  10       58.31       56.95      8.32 o 
   1   0  10      486.74      459.71     15.90 o 
   2   0  10      119.64      125.15      9.97 o 
   3   0  10       65.90       73.72      7.27 o 
   4   0  10        6.10       -0.62      4.53 o 
   5   0  10       44.55       46.07      9.80 o 
  -7   1  10       84.17       74.86     10.77 o 
  -6   1  10       33.96       23.86      7.66 o 
  -5   1  10        1.38       -2.20      3.88 o 
  -4   1  10      151.74      150.47      7.13 o 
  -3   1  10      690.71      658.49     13.10 o 
  -2   1  10       13.02       14.14      3.92 o 
  -1   1  10        2.54        3.31      5.82 o 
   0   1  10      157.67      179.03     11.18 o 
   1   1  10        3.19        5.77      6.04 o 
   2   1  10      207.14      210.02     12.09 o 
   3   1  10      454.40      455.61     16.99 o 
   4   1  10      164.18      152.91     11.15 o 
   5   1  10       28.20       27.52      9.28 o 
  -7   2  10        0.65        9.17      7.03 o 
  -6   2  10       42.39       60.88      9.87 o 
  -5   2  10      114.47      121.78     10.35 o 
  -4   2  10      332.74      335.61      9.94 o 
  -3   2  10      444.94      428.58     10.55 o 
  -2   2  10       17.46       15.53      6.43 o 
  -1   2  10      391.74      373.61     14.76 o 
   0   2  10      380.26      389.03     14.96 o 
   1   2  10      514.55      471.96     16.56 o 
   2   2  10       80.05       88.09     10.19 o 
   3   2  10       95.67      112.27     11.40 o 
   4   2  10       97.39      105.40     11.47 o 
  -7   3  10       42.27       45.32      9.72 o 
  -6   3  10       34.71       37.25      8.51 o 
  -5   3  10        9.56        2.15      6.29 o 
  -4   3  10        0.33        0.45      3.95 o 
  -3   3  10       40.44       52.87      8.00 o 
  -2   3  10      170.52      183.48     11.17 o 
  -1   3  10       57.90       57.09      8.53 o 
   0   3  10       33.26       31.00      8.07 o 
   1   3  10      315.16      300.83     14.12 o 
   2   3  10      117.70      116.17     11.84 o 
   3   3  10       34.76       40.28      8.94 o 
   4   3  10       19.45       20.60      8.23 o 
  -6   4  10       27.32       31.80      8.89 o 
  -5   4  10       66.32       81.29     10.65 o 
  -4   4  10      122.95      123.76     10.06 o 
  -3   4  10       14.53       14.78      6.89 o 
  -2   4  10       78.22       82.80      9.49 o 
  -1   4  10      121.34      108.46      9.51 o 
   0   4  10      637.33      604.67     20.02 o 
   1   4  10      103.53       77.25     10.42 o 
   2   4  10       15.41        6.45      7.69 o 
   3   4  10       12.03        2.23      7.50 o 
  -5   5  10      105.05      111.01     10.26 o 
  -3   5  10       59.18       46.26      8.37 o 
  -2   5  10        7.09       11.24      6.96 o 
  -1   5  10        0.11       -4.36      6.73 o 
   0   5  10        2.80        2.30      7.57 o 
   1   5  10       49.75       34.53      8.71 o 
   2   5  10       66.62       40.05      8.71 o 
  -2   6  10       16.96        3.28      7.16 o 
  -1   6  10       72.23       69.95     10.72 o 
   0   6  10       53.40       52.71     10.63 o 
  -2  -7  11        1.02       -5.98      7.98 o 
  -1  -7  11       17.11        2.55      8.67 o 
   0  -7  11      152.74      147.08      8.67 o 
   1  -7  11      249.84      239.74     12.10 o 
  -4  -6  11       13.56       13.75      8.46 o 
  -3  -6  11      197.00      200.49      9.58 o 
  -2  -6  11      279.75      284.08     10.87 o 
  -1  -6  11      276.54      272.27     10.36 o 
   0  -6  11       53.44       46.23      6.57 o 
   1  -6  11        0.32       -4.55      4.55 o 
   2  -6  11        9.05       12.89      6.94 o 
  -5  -5  11       47.18       37.89      8.63 o 
  -4  -5  11      169.41      163.07      7.07 o 
  -3  -5  11        0.25       -1.56      3.44 o 
  -2  -5  11      126.03      134.48      9.05 o 
  -1  -5  11       99.29      104.87     13.48 o 
   0  -5  11      342.38      326.96     10.72 o 
   1  -5  11       36.42       49.31      8.69 o 
   2  -5  11      131.25      133.59     10.79 o 
   3  -5  11       72.58       89.07     10.08 o 
  -6  -4  11        1.48        7.46      8.10 o 
  -5  -4  11        5.36        1.69      4.70 o 
  -4  -4  11      109.87      103.74      6.06 o 
  -3  -4  11      204.99      186.82      8.58 o 
  -2  -4  11       16.02       18.33      3.88 o 
  -1  -4  11        8.63       19.83      5.26 o 
   0  -4  11        8.41       11.11      4.50 o 
   1  -4  11      192.65      209.41     12.54 o 
   2  -4  11      185.20      203.25     12.34 o 
   3  -4  11       70.61       57.50      8.92 o 
   4  -4  11       13.16        4.18      8.33 o 
  -6  -3  11      153.41      160.54      8.46 o 
  -5  -3  11      272.52      289.12     10.27 o 
  -4  -3  11      263.00      221.63      8.79 o 
  -3  -3  11       10.76       10.63      5.64 o 
  -2  -3  11      104.24      101.40      5.39 o 
  -1  -3  11      252.79      238.21     10.76 o 
   0  -3  11      363.28      343.96     14.85 o 
   1  -3  11       86.59      101.04     10.36 o 
   2  -3  11      101.58      118.08      9.85 o 
   3  -3  11      200.25      192.41      8.73 o 
   4  -3  11      327.84      336.02     16.47 o 
   5  -3  11       12.80        7.14      7.89 o 
  -7  -2  11        0.37        0.75      7.19 o 
  -6  -2  11       37.95       37.85      5.77 o 
  -5  -2  11      242.59      234.48      9.35 o 
  -4  -2  11      159.50      157.45      7.68 o 
  -3  -2  11       76.24       91.06      9.66 o 
  -2  -2  11        0.44       -3.26      3.26 o 
  -1  -2  11      259.20      259.00      8.73 o 
   1  -2  11      386.51      365.22     15.10 o 
   2  -2  11      141.29      140.91     10.42 o 
   3  -2  11       20.67       20.73      5.03 o 
   4  -2  11        0.22       -1.69      4.49 o 
   5  -2  11       81.14      703.89     24.41 o 
  -7  -1  11       51.12       32.94      9.05 o 
  -6  -1  11       29.52       35.99      8.57 o 
  -5  -1  11       23.93       22.06      9.46 o 
  -4  -1  11        4.45       -0.91      3.63 o 
  -3  -1  11      593.48      579.74     12.88 o 
  -2  -1  11      449.86      458.56     11.13 o 
  -1  -1  11      374.90      376.35     15.21 o 
   0  -1  11      146.12      150.81     10.83 o 
   1  -1  11       24.42       32.48      7.05 o 
   2  -1  11      125.02      110.76      7.02 o 
   3  -1  11      162.05      162.15      8.57 o 
   4  -1  11       98.56      101.48      7.80 o 
   5  -1  11        1.13        2.64      7.21 o 
  -7   0  11       10.12        7.35      7.84 o 
  -6   0  11      133.11      143.68     11.54 o 
  -5   0  11      120.45      115.99      6.84 o 
  -4   0  11      389.68      382.29     15.75 o 
  -3   0  11       24.47       32.65      5.54 o 
  -2   0  11      228.73      235.20     12.52 o 
  -1   0  11      303.51      291.32     13.73 o 
   0   0  11      271.01      270.58     13.30 o 
   1   0  11       10.64        9.87      6.55 o 
   2   0  11        0.64        1.06      4.02 o 
   3   0  11       16.35       17.13      5.18 o 
   4   0  11      161.01      159.30     10.93 o 
  -7   1  11       38.78       33.37      9.46 o 
  -6   1  11       70.47       57.27      9.65 o 
  -5   1  11        1.77        2.55      4.11 o 
  -4   1  11      334.40      364.14     10.47 o 
  -3   1  11      254.56      251.90      8.62 o 
  -2   1  11      488.17      477.55     16.65 o 
  -1   1  11      497.69      496.19     17.02 o 
   0   1  11       57.82       46.94      8.53 o 
   1   1  11      193.28      195.02     12.18 o 
   2   1  11      379.05      387.27     16.20 o 
   3   1  11      233.77      210.09     12.87 o 
   4   1  11       34.53       47.60      6.45 o 
  -6   2  11       85.75       91.76     11.13 o 
  -5   2  11      226.43      272.63     14.19 o 
  -4   2  11       71.77       74.18      6.43 o 
  -3   2  11       63.16       59.90      8.48 o 
  -2   2  11       35.57       40.71      7.87 o 
  -1   2  11       26.45       30.68      7.87 o 
   0   2  11      172.87      145.45     10.52 o 
   1   2  11       48.55       50.06      9.12 o 
   2   2  11       38.43       50.09      8.81 o 
   3   2  11      152.44      130.53     11.15 o 
   4   2  11      206.68      222.77     13.69 o 
  -6   3  11        0.24       -2.51      6.55 o 
  -5   3  11        0.32       -5.47      5.47 o 
  -4   3  11        3.21        1.44      5.79 o 
  -3   3  11       85.27       95.07      9.85 o 
  -2   3  11        4.10       27.48      8.21 o 
  -1   3  11       46.95       41.24      8.51 o 
   0   3  11       89.29      104.87     10.83 o 
   1   3  11      207.53      201.45     12.91 o 
   2   3  11       38.34       36.43      9.05 o 
   3   3  11        7.06        3.33      7.75 o 
  -5   4  11       66.10      101.43     11.77 o 
  -3   4  11       27.85       20.19      7.62 o 
  -2   4  11       37.40       33.03      8.23 o 
  -1   4  11       81.22       74.84     10.13 o 
   0   4  11       93.76       91.80     10.67 o 
   1   4  11        1.78        3.74      7.16 o 
   2   4  11        9.61        8.80      7.91 o 
  -3   5  11       28.52       16.33      7.89 o 
  -2   5  11        8.07       -2.23      6.34 o 
  -1   5  11       58.95       56.61     10.11 o 
   0   5  11      194.98      198.23     14.05 o 
  -3  -6  12      106.23      109.13      8.82 o 
  -2  -6  12      113.52      131.26     10.69 o 
  -1  -6  12        5.24        2.27      5.04 o 
   0  -6  12      201.40      239.66     14.30 o 
   1  -6  12      162.61      151.77     12.02 o 
   2  -6  12      154.15      176.57     12.64 o 
  -4  -5  12        1.28        0.86      3.76 o 
  -3  -5  12      152.62      143.58      6.90 o 
  -2  -5  12      172.00      163.20      8.60 o 
  -1  -5  12      245.08      238.47      9.86 o 
   0  -5  12       42.73       39.44      8.74 o 
   1  -5  12       29.29       33.73      8.21 o 
   2  -5  12       20.24       15.10      7.30 o 
  -5  -4  12      131.06       96.21     10.93 o 
  -4  -4  12      278.70      262.52      8.31 o 
  -3  -4  12       67.93       73.38      5.80 o 
  -2  -4  12       40.17       35.43      4.61 o 
  -1  -4  12       31.29       36.11      8.12 o 
   0  -4  12       46.71       50.73      9.03 o 
   1  -4  12      189.91      187.12     12.04 o 
   2  -4  12        6.22       15.76      7.02 o 
   3  -4  12       12.36       12.18      6.96 o 
  -6  -3  12       48.79       50.36      6.85 o 
  -5  -3  12       75.18       72.02      7.21 o 
  -4  -3  12       89.28      108.74      8.16 o 
  -3  -3  12      213.13      192.60     10.70 o 
  -2  -3  12      176.40      174.60      6.50 o 
  -1  -3  12      130.61      125.41     10.26 o 
   0  -3  12       14.88       17.42      7.28 o 
   1  -3  12      100.13      124.17     11.68 o 
   2  -3  12      216.60      196.06     12.38 o 
   3  -3  12      294.14      325.99     15.37 o 
  -6  -2  12      105.73      125.02     11.17 o 
  -5  -2  12      187.79      180.09      8.60 o 
  -4  -2  12      320.07      292.32     10.07 o 
  -3  -2  12       61.37       67.78      6.46 o 
  -2  -2  12      199.54      188.65     12.06 o 
  -1  -2  12      781.65      756.32     22.17 o 
   0  -2  12      752.36      751.44     22.54 o 
   1  -2  12      123.52      131.99     11.98 o 
   2  -2  12       17.23        8.83      6.94 o 
   3  -2  12       60.46       69.43      9.90 o 
   4  -2  12      174.24      174.82      9.06 o 
  -6  -1  12        4.84       -0.28      6.91 o 
  -5  -1  12        7.81        3.05      4.14 o 
  -4  -1  12       40.32       39.68      5.75 o 
  -3  -1  12      168.27      160.36      8.27 o 
  -2  -1  12       77.18       77.03      9.99 o 
  -1  -1  12       15.46       20.18      7.50 o 
   0  -1  12      247.78      272.71     14.12 o 
   1  -1  12      338.04      331.76     15.26 o 
   2  -1  12       25.44       24.27      7.64 o 
   3  -1  12        3.41        5.81      6.66 o 
   4  -1  12        4.38        5.88      5.10 o 
  -6   0  12       71.13       82.96     10.79 o 
  -5   0  12       45.55       55.02      6.18 o 
  -4   0  12       64.15       71.45      9.79 o 
  -3   0  12      222.40      216.00     12.09 o 
  -2   0  12      126.52      128.89     10.63 o 
  -1   0  12      339.70      357.10     15.37 o 
   0   0  12      612.59      610.39     20.34 o 
   1   0  12      106.99      132.66     12.11 o 
   2   0  12       26.90       26.53      8.32 o 
   3   0  12      174.87      170.37      8.69 o 
   4   0  12      162.46      165.28      8.98 o 
  -6   1  12        0.11        8.30      6.84 o 
  -5   1  12       87.25      110.29     13.43 o 
  -4   1  12       73.90       88.57      9.76 o 
  -3   1  12       16.25       18.04      6.96 o 
  -2   1  12        1.79        5.59      6.48 o 
  -1   1  12       91.15      108.12     11.11 o 
   0   1  12        4.59        5.22      6.39 o 
   1   1  12       15.88       15.05      7.53 o 
   2   1  12       70.76       84.07     10.92 o 
   3   1  12        3.99       -1.19      6.89 o 
  -6   2  12       30.31       50.29     10.13 o 
  -5   2  12       30.66       42.97      9.01 o 
  -4   2  12        6.46       11.43      6.86 o 
  -3   2  12       10.76       12.16      6.64 o 
  -2   2  12      167.11      153.09     11.20 o 
  -1   2  12      283.29      269.49     14.19 o 
   0   2  12        0.64       -2.60      6.77 o 
   1   2  12       76.34       71.33      9.90 o 
   2   2  12       72.16       90.66     11.33 o 
   3   2  12      121.31      146.11     13.62 o 
  -4   3  12      131.38      153.78     11.41 o 
  -3   3  12       28.97       36.59      8.19 o 
  -2   3  12       40.14       63.68      9.74 o 
  -1   3  12       66.70       72.62     10.49 o 
   0   3  12      317.75      332.67     16.15 o 
   1   3  12       26.09       24.41      8.74 o 
   2   3  12       37.61       39.19      9.30 o 
  -3   4  12       55.00       64.41      9.74 o 
  -2   4  12       26.61       24.04      7.87 o 
  -1   4  12        9.40       11.75      8.00 o 
   0   4  12       45.76       41.21     10.11 o 
  -3  -5  13      199.02      179.12     14.48 o 
  -2  -5  13      311.55      316.00     11.46 o 
  -1  -5  13      112.59      125.41     12.89 o 
   0  -5  13        0.14        4.74      6.77 o 
   1  -5  13       60.03       68.70     10.27 o 
  -4  -4  13       14.62        2.40      5.08 o 
  -3  -4  13       25.09       30.63      4.77 o 
  -2  -4  13      134.95      130.26     12.63 o 
  -1  -4  13      122.73      121.25     12.07 o 
   0  -4  13       67.43       89.50     10.84 o 
   1  -4  13        4.54        6.14      6.98 o 
   2  -4  13       48.71       49.59      9.35 o 
  -5  -3  13       29.09       41.34     10.66 o 
  -4  -3  13      112.62      124.79      8.13 o 
  -3  -3  13       73.63       71.32      5.50 o 
  -2  -3  13      271.85      232.49     13.89 o 
  -1  -3  13       70.02       79.29     10.67 o 
   0  -3  13       27.80       37.34      8.83 o 
   1  -3  13      167.37      144.95     11.24 o 
   2  -3  13      122.65      116.23     11.75 o 
   3  -3  13       75.75       91.10     11.02 o 
  -5  -2  13       70.72       79.22      8.26 o 
  -4  -2  13        1.42       -0.39      4.41 o 
  -3  -2  13       58.72       67.08      9.76 o 
  -2  -2  13       77.19       81.40     10.58 o 
  -1  -2  13      282.76      301.53     15.24 o 
   0  -2  13       78.36       73.15      9.94 o 
   1  -2  13       13.59       12.80      7.82 o 
   2  -2  13       85.70       85.74     10.84 o 
   3  -2  13      204.37      206.88     13.44 o 
  -5  -1  13       21.96       29.53      5.82 o 
  -4  -1  13       36.96       39.39      5.89 o 
  -3  -1  13        4.17       -1.83      6.29 o 
  -2  -1  13       41.06       40.71      9.10 o 
  -1  -1  13      153.82      157.89     12.11 o 
   0  -1  13      339.65      321.51     15.33 o 
   1  -1  13      147.65      151.66     12.07 o 
   2  -1  13       54.39       66.63     10.20 o 
   3  -1  13        1.07        1.26      6.91 o 
  -5   0  13       44.28       44.87      6.29 o 
  -4   0  13       50.82       52.42      9.14 o 
  -3   0  13       98.93      109.32     11.50 o 
  -2   0  13       15.58       11.09      7.35 o 
  -1   0  13       68.65       75.31     10.54 o 
   0   0  13       51.25       49.50      9.49 o 
   1   0  13       64.38       54.74      9.46 o 
   2   0  13        1.20       -0.55      6.86 o 
  -4   1  13       84.22       81.89     10.45 o 
  -3   1  13        0.86       -2.83      6.62 o 
  -2   1  13       50.20       70.32     10.26 o 
  -1   1  13      159.37      171.54     12.54 o 
   0   1  13      226.04      216.32     13.62 o 
   1   1  13       95.01      107.54     11.50 o 
   2   1  13       19.27       13.14      8.19 o 
  -4   2  13      139.58      150.33     11.77 o 
  -3   2  13      160.97      153.96     11.70 o 
  -2   2  13      141.75      134.50     11.27 o 
  -1   2  13        0.04       -2.42      6.70 o 
   0   2  13       23.84       19.41      8.46 o 
   1   2  13       41.90       59.49      9.90 o 
  -2   3  13       11.04       17.66      8.05 o 
  -1   3  13       93.93       91.26     11.95 o 
   0   3  13       72.81       86.20     11.56 o 
  -2  -4  14      166.97      169.54     13.02 o 
  -1  -4  14       59.68       56.23      9.72 o 
   0  -4  14       61.38       62.22     10.24 o 
  -3  -3  14        1.07        2.51      6.94 o 
  -2  -3  14       20.97       31.09      8.92 o 
  -1  -3  14       57.40       55.11      9.46 o 
   0  -3  14       17.37       13.48      7.19 o 
   1  -3  14        1.78        4.43      7.07 o 
  -4  -2  14       66.67       90.78     11.08 o 
  -3  -2  14       52.14       60.22     10.11 o 
  -2  -2  14      191.44      175.04     12.95 o 
  -1  -2  14       64.91       71.09     10.31 o 
   0  -2  14      100.82      105.52     11.56 o 
   1  -2  14      167.81      168.76     12.95 o 
  -4  -1  14       38.64       32.07      8.44 o 
  -3  -1  14       19.70       25.38      8.32 o 
  -2  -1  14       78.12       84.87     11.57 o 
  -1  -1  14      233.23      242.02     15.01 o 
   0  -1  14      102.42      105.29     12.46 o 
   1  -1  14        1.04        0.73      7.07 o 
  -4   0  14      189.68      207.84     13.43 o 
  -3   0  14       33.70       31.59      8.85 o 
  -2   0  14       16.52       17.95      8.14 o 
  -1   0  14       31.82       24.16      8.90 o 
   0   0  14      107.23      101.39     12.09 o 
   1   0  14      105.75      102.27     12.14 o 
  -3   1  14       93.41       77.03     10.15 o 
  -2   1  14       83.30      101.71     12.16 o 
  -1   1  14      111.14      122.28     13.09 o 
   0   1  14        0.67        0.37      6.62 o 
  -2   2  14        0.41       -1.98      7.12 o 
                                                 
